# Supplementary material for: Maternal HIV retesting during antenatal care in selected health facilities in Mayuge district, Uganda: A cross-sectional study
Source: PLOS Glob Public Health. 2025 Jan 15;5(1):e0004173. doi: 10.1371/journal.pgph.0004173 (PMC11734972; doi:10.1371/journal.pgph.0004173)
Supplement: S1 Data — (XLSX) [file pgph.0004173.s002.xlsx]

## Sheet: Prevalence and factors assoc...
How old are you?	Residence	What is your marital status?	What is your highest level of education?	What is your main source of income?	Does your household have the following items? Tick any that apply	Does your household have the following items? Tick any that apply/Electricity	Does your household have the following items? Tick any that apply/Working radio	Does your household have the following items? Tick any that apply/Working television	Does your household have the following items? Tick any that apply/Working phone (landline or mobile)	Does your household have the following items? Tick any that apply/Working refrigerator	Does your household have the following items? Tick any that apply/Working solar panel	Does your household have the following items? Tick any that apply/Working gas stove	Does your household have the following items? Tick any that apply/None of the above	Does your household have the following animals? Tick any that apply	Does your household have the following animals? Tick any that apply/Chickens, ducks, or other birds.	Does your household have the following animals? Tick any that apply/Cows, goats, sheep, pigs, camels or other large mammals	Does your household have the following animals? Tick any that apply/Rabbits, guinea pigs, or other small mammals	Does your household have the following animals? Tick any that apply/Does not know	Parity	Start of antenatal care	Number of antenatal visits done	Was the pregnancy planned?	Weeks of gestation (weeks) at the time of the first HIV test	When was the first ANC Visit?	Results of the HIV test at the first ANC visit	Date when the first HIV test was done	Has the next HIV test been done at the subsequent ANC visits?	Date when the second HIV test as subsequent ANC visit DD/MM/YY	Results of the HIV re-test result at the subsequent ANC visits.	Reasons why the test was not done	What is the mode of transmission of HIV?	What is the mode of transmission of HIV?/Sexual intercourse	What is the mode of transmission of HIV?/Blood and blood product	What is the mode of transmission of HIV?/MTCT	What is the mode of transmission of HIV?/Injection and blades	What is the mode of transmission of HIV?/I don’t know	What is the mode of transmission of HIV?/Anal sex	How can one prevent being infected with HIV?	How can one prevent being infected with HIV?/Abstinence	How can one prevent being infected with HIV?/Faithful	How can one prevent being infected with HIV?/Use condom	How can one prevent being infected with HIV?/I don’t know	How can one prevent being infected with HIV?/Use of PREP and PEP	How can one prevent being infected with HIV?/Not sharing sharp objects like needles	Have you ever heard of mother to child transmission?	Does HIV testing have advantages for PMTCT?	How can transmission of HIV from mother to child occur?	How can transmission of HIV from mother to child occur?/During pregnancy	How can transmission of HIV from mother to child occur?/During delivery
27	Rural	Married/Cohabiting	Primary	Self-employed (Casual laborer, peasant famer, petty trade)	Working phone (landline or mobile)	0	0	0	1	0	0	0		Chickens, ducks, or other birds.	1	0	0	0	Multiparous	Second trimester (From 13weeks till 24weeks)	4	No	12	2022-09-16	Negative	2022-09-16	Yes	2022-12-16	Negative		Sexual intercourse	1	0	0	0	0		Faithful	0	1	0	0			No	Yes	During pregnancy	1	0
22	Rural	Single/never married	Primary	Unemployed	Working radio	0	1	0	0	0	0	0		Does not know	0	0	0	1	Uniparous	First trimester (From Conception to 12 weeks	1	Yes	14	2022-09-20	Negative	2023-01-13	No	2023-04-15	Negative		Sexual intercourse	1	0	0	0	0		Abstinence	1	0	0	0			Yes	No	During delivery	0	1
20	Urban	Married/Cohabiting	Primary	Self-employed (Casual laborer, peasant famer, petty trade)	Working radio Working refrigerator Working gas stove Working television	0	1	1	0	1	0	1		Cows, goats, sheep, pigs, camels or other large mammals Rabbits, guinea pigs, or other small mammals	0	1	1	0	Uniparous	First trimester (From Conception to 12 weeks	3	Yes	6	2022-08-16	Negative	2022-08-16	No	2023-02-16	Negative		Blood and blood product	0	1	0	0	0		Faithful	0	1	0	0			Yes	Yes	During delivery	0	1
16	Rural	Married/Cohabiting	Primary	Self-employed (Casual laborer, peasant famer, petty trade)	Electricity Working television Working radio Working phone (landline or mobile) Working refrigerator Working solar panel Working gas stove	1	1	1	1	1	1	1		Cows, goats, sheep, pigs, camels or other large mammals Rabbits, guinea pigs, or other small mammals	0	1	1	0	Multiparous	First trimester (From Conception to 12 weeks	3	No	2	2023-04-16	Negative	2023-04-16	No	2023-05-16	Negative		Sexual intercourse Injection and blades MTCT	1	0	1	1	0		Faithful	0	1	0	0			Yes	Yes	During delivery During breast feeding	0	1
42	Rural	Married/Cohabiting	Primary	Self-employed (Casual laborer, peasant famer, petty trade)	Working solar panel Working gas stove Working refrigerator Working phone (landline or mobile) Working television Working radio Electricity	1	1	1	1	1	1	1		Chickens, ducks, or other birds.	1	0	0	0	Multiparous	Second trimester (From 13weeks till 24weeks)	2	No	21	2023-05-16	Negative	2023-05-16	No	2023-06-17	Negative		Sexual intercourse	1	0	0	0	0		Use condom	0	0	1	0			Yes	Yes	During delivery	0	1
16	Rural	Single/never married	Primary	Self-employed (Casual laborer, peasant famer, petty trade)	Working television Working solar panel	0	0	1	0	0	1	0	0	Does not know	0	0	0	1	Uniparous	Second trimester (From 13weeks till 24weeks)	3	Yes	16	2022-10-03	Negative	2022-10-03	No			I wasn't sent for the test by the health work	Sexual intercourse MTCT	1	0	1	0	0	0	Use condom Abstinence Faithful	1	1	1	0	0	0	Yes	Yes	During pregnancy	1	0
22	Rural	Married/Cohabiting	Primary	Unemployed	Working radio Working phone (landline or mobile) Working solar panel	0	1	0	1	0	1	0	0	Cows, goats, sheep, pigs, camels or other large mammals	0	1	0	0	Multiparous	First trimester (From Conception to 12 weeks	4	Yes	1	2022-10-04	Negative	2022-10-04	Yes	2023-01-03	Negative		Sexual intercourse	1	0	0	0	0	0	Abstinence	1	0	0	0	0	0	No	No	Others	0	0
22	Rural	Married/Cohabiting	Secondary	Self-employed (Casual laborer, peasant famer, petty trade)	Working radio Working phone (landline or mobile) Working solar panel	0	1	0	1	0	1	0	0	Does not know	0	0	0	1	Uniparous	First trimester (From Conception to 12 weeks	5	Yes	4	2021-12-13	Negative	2021-12-13	Yes	2023-03-22	Negative		Injection and blades Sexual intercourse MTCT	1	0	1	1	0	0	Abstinence Use condom Faithful	1	1	1	0	0	0	Yes	Yes	During breast feeding During delivery During pregnancy	1	1
20	Rural	Married/Cohabiting	Primary	Unemployed	Working solar panel	0	0	0	0	0	1	0	0	Cows, goats, sheep, pigs, camels or other large mammals Chickens, ducks, or other birds.	1	1	0	0	Multiparous	First trimester (From Conception to 12 weeks	7	No	3	2022-11-02	Negative	2022-11-02	Yes	2023-04-19	Negative		I don’t know	0	0	0	0	1	0	I don’t know	0	0	0	1	0	0	Yes	Yes	Others	0	0
36	Rural	Married/Cohabiting	Secondary	Unemployed	Working phone (landline or mobile) Working solar panel	0	0	0	1	0	1	0	0	Does not know	0	0	0	1	Multiparous	Second trimester (From 13weeks till 24weeks)	6	Yes	16	2021-12-28	Negative	2022-12-29	Yes	2023-03-09	Negative		Sexual intercourse Injection and blades Blood and blood product MTCT	1	1	1	1	0	0	Use condom Not sharing sharp objects like needles	0	0	1	0	0	1	Yes	Yes	During delivery During breast feeding	0	1
30	Rural	Married/Cohabiting	Primary	Unemployed	None of the above	0	0	0	0	0	0	0	1	Chickens, ducks, or other birds.	1	0	0	0	Multiparous	First trimester (From Conception to 12 weeks	3	Yes	12	2022-10-05	Negative	2022-10-05	No			I don't know	Sexual intercourse	1	0	0	0	0	0	Abstinence Use condom Faithful	1	1	1	0	0	0	Yes	Yes	During breast feeding	0	0
20	Rural	Single/never married	Secondary	Self-employed (Casual laborer, peasant famer, petty trade)	Working radio Working phone (landline or mobile)	0	1	0	1	0	0	0	0	Chickens, ducks, or other birds.	1	0	0	0	Multiparous	First trimester (From Conception to 12 weeks	3	Yes	10	2022-01-12	Negative	2022-01-12	No			Long distance to the healthy facility	Sexual intercourse	1	0	0	0	0	0	Faithful	0	1	0	0	0	0	No	No	Others	0	0
23	Rural	Married/Cohabiting	No formal education	Unemployed	Working radio Working phone (landline or mobile)	0	1	0	1	0	0	0		Chickens, ducks, or other birds.	1	0	0	0	Multiparous	First trimester (From Conception to 12 weeks	2	Yes	12	2022-09-15	Negative	2022-09-15	Yes	2023-05-16	Negative		Sexual intercourse Blood and blood product MTCT	1	1	1	0	0		Use condom Abstinence	1	0	1	0			Yes	Yes	During pregnancy During delivery During breast feeding	1	1
18	Rural	Married/Cohabiting	Primary	Unemployed	Electricity Working radio	1	1	0	0	0	0	0	0	Chickens, ducks, or other birds.	1	0	0	0	Uniparous	Second trimester (From 13weeks till 24weeks)	4	No	26	2022-12-01	Negative	2022-12-01	No			Long distance to the healthy facility	Sexual intercourse	1	0	0	0	0	0	Use condom	0	0	1	0	0	0	No	No	Others	0	0
20	Rural	Married/Cohabiting	Primary	Self-employed (Casual laborer, peasant famer, petty trade)	None of the above	0	0	0	0	0	0	0	1	Chickens, ducks, or other birds. Cows, goats, sheep, pigs, camels or other large mammals	1	1	0	0	Uniparous	Second trimester (From 13weeks till 24weeks)	3	Yes	28	2022-12-01	Negative	2022-12-01	No			She forgot the appointment date	Sexual intercourse	1	0	0	0	0	0	Faithful Use condom	0	1	1	0	0	0	No	No	Others	0	0
26	Rural	Married/Cohabiting	No formal education	Self-employed (Casual laborer, peasant famer, petty trade)	Working phone (landline or mobile)	0	0	0	1	0	0	0	0	Chickens, ducks, or other birds. Cows, goats, sheep, pigs, camels or other large mammals	1	1	0	0	Multiparous	Second trimester (From 13weeks till 24weeks)	2	No	28	2022-12-01	Negative	2022-12-01	No			Long distance	Injection and blades Sexual intercourse MTCT	1	0	1	1	0	0	Faithful	0	1	0	0	0	0	Yes	Yes	During breast feeding During delivery During pregnancy	1	1
20	Rural	Married/Cohabiting	Primary	Self-employed (Casual laborer, peasant famer, petty trade)	Working phone (landline or mobile)	0	0	0	1	0	0	0	0	Chickens, ducks, or other birds.	1	0	0	0	Multiparous	First trimester (From Conception to 12 weeks	2	No	11	2022-12-05	Negative	2022-12-05	Yes	2023-03-06	Negative		Sexual intercourse Injection and blades	1	0	0	1	0	0	Abstinence	1	0	0	0	0	0	Yes	Yes	During pregnancy During delivery	1	1
22	Rural	Married/Cohabiting	No formal education	Self-employed (Casual laborer, peasant famer, petty trade)	Working radio	0	1	0	0	0	0	0	0	Chickens, ducks, or other birds.	1	0	0	0	Multiparous	First trimester (From Conception to 12 weeks	3	No	12	2022-10-10	Negative	2022-10-10	No			Long distance	I don’t know	0	0	0	0	1	0	I don’t know	0	0	0	1	0	0	No	No	Others	0	0
22	Rural	Married/Cohabiting	No formal education	Self-employed (Casual laborer, peasant famer, petty trade)	Working phone (landline or mobile)	0	0	0	1	0	0	0	0	Cows, goats, sheep, pigs, camels or other large mammals	0	1	0	0	Multiparous	First trimester (From Conception to 12 weeks	3	No	12	2022-10-06	Negative	2022-10-06	No			Forgot the appointment data	I don’t know	0	0	0	0	1	0	I don’t know	0	0	0	1	0	0	No	No	Others	0	0
19	Rural	Married/Cohabiting	No formal education	Unemployed	None of the above	0	0	0	0	0	0	0	1	Does not know	0	0	0	1	Uniparous	First trimester (From Conception to 12 weeks	3	No	12	2022-10-06	Negative	2022-12-06	No			No testing kits	Sexual intercourse Injection and blades	1	0	0	1	0	0	Faithful Not sharing sharp objects like needles	0	1	0	0	0	1	No	No	Others	0	0
36	Rural	Married/Cohabiting	No formal education	Unemployed	Working radio	0	1	0	0	0	0	0	0	Chickens, ducks, or other birds.	1	0	0	0	Multiparous	First trimester (From Conception to 12 weeks	3	No	10	2022-10-06	Negative	2022-10-06	No			No testing kits	Sexual intercourse	1	0	0	0	0	0	Faithful Use condom	0	1	1	0	0	0	No	No	Others	0	0
14	Rural	Single/never married	No formal education	Unemployed	None of the above	0	0	0	0	0	0	0	1	Does not know	0	0	0	1	Uniparous	First trimester (From Conception to 12 weeks	3	No	10	2022-10-10	Negative	2022-10-10	No			No testing kits	I don’t know	0	0	0	0	1	0	I don’t know	0	0	0	1	0	0	No	No	Others	0	0
23	Rural	Married/Cohabiting	No formal education	Unemployed	Working phone (landline or mobile)	0	0	0	1	0	0	0	0	Chickens, ducks, or other birds.	1	0	0	0	Multiparous	First trimester (From Conception to 12 weeks	3	No	8	2022-10-10	Negative	2022-10-10	No			Long distance	Sexual intercourse	1	0	0	0	0	0	Use condom	0	0	1	0	0	0	Yes	Yes	During delivery During breast feeding	0	1
23	Rural	Married/Cohabiting	No formal education	Self-employed (Casual laborer, peasant famer, petty trade)	Working radio	0	1	0	0	0	0	0	0	Chickens, ducks, or other birds.	1	0	0	0	Multiparous	First trimester (From Conception to 12 weeks	3	Yes	8	2022-10-11	Negative	2022-10-11	Yes	2023-02-23	Negative		Sexual intercourse	1	0	0	0	0	0	Faithful Use of PREP and PEP	0	1	0	0	1	0	Yes	Yes	During pregnancy During delivery During breast feeding	1	1
42	Rural	Married/Cohabiting	Primary	Unemployed	Working radio	0	1	0	0	0	0	0	0	Chickens, ducks, or other birds.	1	0	0	0	Multiparous	First trimester (From Conception to 12 weeks	3	Yes	7	2022-10-11	Negative	2022-10-11	No			She forgot the data	Sexual intercourse	1	0	0	0	0	0	Use condom Use of PREP and PEP	0	0	1	0	1	0	Yes	Yes	During delivery During breast feeding	0	1
30	Rural	Married/Cohabiting	Primary	Self-employed (Casual laborer, peasant famer, petty trade)	None of the above	0	0	0	0	0	0	0	1	Chickens, ducks, or other birds.	1	0	0	0	Multiparous	First trimester (From Conception to 12 weeks	4	Yes	9	2022-10-11	Negative	2022-10-11	No			Long distance	Sexual intercourse	1	0	0	0	0	0	Faithful Use condom Use of PREP and PEP	0	1	1	0	1	0	Yes	Yes	During pregnancy During delivery	1	1
17	Rural	Single/never married	Primary	Unemployed	Working phone (landline or mobile)	0	0	0	1	0	0	0	0	Does not know	0	0	0	1	Uniparous	First trimester (From Conception to 12 weeks	4	Yes	8	2022-10-11	Negative	2022-10-11	No			Forgot the date	Sexual intercourse	1	0	0	0	0	0	Faithful Use condom	0	1	1	0	0	0	Yes	Yes	During pregnancy During delivery	1	1
36	Rural	Married/Cohabiting	Secondary	Self-employed (Casual laborer, peasant famer, petty trade)	Working solar panel Working phone (landline or mobile)	0	0	0	1	0	1	0	0	Chickens, ducks, or other birds.	1	0	0	0	Multiparous	First trimester (From Conception to 12 weeks	6	No	4	2022-09-09	Negative	2022-09-09	No			Was told no testing kits	Sexual intercourse Injection and blades	1	0	0	1	0	0	Use condom Abstinence Not sharing sharp objects like needles	1	0	1	0	0	1	Yes	Yes	During delivery During breast feeding	0	1
16	Rural	Married/Cohabiting	Primary	Unemployed	Working solar panel	0	0	0	0	0	1	0	0	Does not know	0	0	0	1	Uniparous	First trimester (From Conception to 12 weeks	7	No	8	2022-10-11	Negative	2022-10-11	Yes	2023-01-22	Negative		Sexual intercourse	1	0	0	0	0	0	Abstinence	1	0	0	0	0	0	Yes	Yes	During delivery During breast feeding	0	1
23	Rural	Married/Cohabiting	Secondary	Self-employed (Casual laborer, peasant famer, petty trade)	Working phone (landline or mobile) Working television Working solar panel	0	0	1	1	0	1	0	0	Chickens, ducks, or other birds. Cows, goats, sheep, pigs, camels or other large mammals	1	1	0	0	Multiparous	First trimester (From Conception to 12 weeks	5	Yes	8	2022-12-21	Test not done	2023-04-14	No			Am told am not yet due for the test	Sexual intercourse Injection and blades Blood and blood product	1	1	0	1	0	0	I don’t know	0	0	0	1	0	0	Yes	Yes	During delivery	0	1
25	Rural	Married/Cohabiting	Primary	Self-employed (Casual laborer, peasant famer, petty trade)	Working radio Working solar panel	0	1	0	0	0	1	0	0	Chickens, ducks, or other birds. Cows, goats, sheep, pigs, camels or other large mammals	1	1	0	0	Multiparous	First trimester (From Conception to 12 weeks	3	No	4	2022-09-06	Negative	2022-09-06	No			Didn't come back for ANC, had travelled somewhere	Sexual intercourse Injection and blades Blood and blood product	1	1	0	1	0	0	Not sharing sharp objects like needles Use condom	0	0	1	0	0	1	Yes	Yes	Others	0	0
20	Rural	Married/Cohabiting	Secondary	Employed (by someone or an organization)	Working radio Working phone (landline or mobile)	0	1	0	1	0	0	0	0	Chickens, ducks, or other birds. Cows, goats, sheep, pigs, camels or other large mammals	1	1	0	0	Multiparous	First trimester (From Conception to 12 weeks	3	No	8	2022-11-18	Negative	2022-11-18	No			I don't know	Injection and blades Blood and blood product Sexual intercourse MTCT	1	1	1	1	0	0	Use condom Not sharing sharp objects like needles Faithful Abstinence	1	1	1	0	0	1	Yes	Yes	During breast feeding During delivery	0	1
26	Rural	Married/Cohabiting	Primary	Self-employed (Casual laborer, peasant famer, petty trade)	Working solar panel	0	0	0	0	0	1	0	0	Chickens, ducks, or other birds. Cows, goats, sheep, pigs, camels or other large mammals	1	1	0	0	Multiparous	First trimester (From Conception to 12 weeks	4	Yes	8	2022-12-13	Negative	2022-12-13	No			I don't know	Sexual intercourse Injection and blades Blood and blood product	1	1	0	1	0	0	Use condom Not sharing sharp objects like needles	0	0	1	0	0	1	Yes	Yes	During delivery	0	1
19	Rural	Married/Cohabiting	Secondary	Unemployed	None of the above	0	0	0	0	0	0	0	1	Chickens, ducks, or other birds. Cows, goats, sheep, pigs, camels or other large mammals	1	1	0	0	Uniparous	First trimester (From Conception to 12 weeks	7	No	4	2022-09-21	Negative	2022-09-21	Yes	2023-03-15	Negative		Injection and blades Sexual intercourse Blood and blood product	1	1	0	1	0	0	Use condom Not sharing sharp objects like needles	0	0	1	0	0	1	Yes	Yes	During delivery	0	1
19	Rural	Married/Cohabiting	Primary	Self-employed (Casual laborer, peasant famer, petty trade)	Working solar panel Working radio	0	1	0	0	0	1	0	0	Does not know	0	0	0	1	Multiparous	Second trimester (From 13weeks till 24weeks)	5	No	18	2022-12-06	Negative	2022-12-06	No			I was told no testing kits	Sexual intercourse	1	0	0	0	0	0	Use condom Abstinence Faithful	1	1	1	0	0	0	Yes	Yes	During delivery During breast feeding	0	1
29	Rural	Married/Cohabiting	Primary	Self-employed (Casual laborer, peasant famer, petty trade)	Working phone (landline or mobile)	0	0	0	1	0	0	0	0	Does not know	0	0	0	1	Uniparous	Second trimester (From 13weeks till 24weeks)	5	No	16	2022-12-07	Negative	2022-12-07	No			I don't know	Sexual intercourse Blood and blood product	1	1	0	0	0	0	I don’t know	0	0	0	1	0	0	Yes	Yes	Others	0	0
22	Rural	Married/Cohabiting	Secondary	Self-employed (Casual laborer, peasant famer, petty trade)	Working phone (landline or mobile) Working solar panel	0	0	0	1	0	1	0	0	Does not know	0	0	0	1	Multiparous	First trimester (From Conception to 12 weeks	8	Yes	4	2022-10-28	Negative	2022-10-28	Yes	2023-03-24	Positive		Sexual intercourse Blood and blood product Injection and blades	1	1	0	1	0	0	Use condom Not sharing sharp objects like needles	0	0	1	0	0	1	Yes	Yes	During pregnancy	1	0
25	Rural	Married/Cohabiting	Primary	Unemployed	Working phone (landline or mobile) Working solar panel	0	0	0	1	0	1	0	0	Chickens, ducks, or other birds.	1	0	0	0	Multiparous	First trimester (From Conception to 12 weeks	2	Yes	4	2022-09-27	Negative	2022-09-27	No			Didn't go back to the facility for ANC	Sexual intercourse Injection and blades	1	0	0	1	0	0	Abstinence Use condom Not sharing sharp objects like needles	1	0	1	0	0	1	Yes	Yes	During delivery During breast feeding	0	1
36	Rural	Married/Cohabiting	No formal education	Unemployed	Working phone (landline or mobile) Working radio Working solar panel	0	1	0	1	0	1	0	0	Chickens, ducks, or other birds.	1	0	0	0	Multiparous	First trimester (From Conception to 12 weeks	8	Yes	4	2022-10-06	Negative	2022-10-06	Yes	2023-01-03	Negative		Sexual intercourse Injection and blades Blood and blood product	1	1	0	1	0	0	Abstinence Use condom Not sharing sharp objects like needles	1	0	1	0	0	1	Yes	Yes	During delivery During breast feeding	0	1
24	Urban	Married/Cohabiting	Secondary	Employed (by someone or an organization)	Electricity Working television Working phone (landline or mobile)	1	0	1	1	0	0	0	0	Cows, goats, sheep, pigs, camels or other large mammals	0	1	0	0	Uniparous	Second trimester (From 13weeks till 24weeks)	5	Yes	16	2022-12-27	Negative	2022-12-27	Yes	2023-04-03	Negative		Sexual intercourse Injection and blades MTCT Blood and blood product	1	1	1	1	0	0	Faithful Abstinence	1	1	0	0	0	0	Yes	Yes	During pregnancy During breast feeding	1	0
24	Rural	Married/Cohabiting	No formal education	Self-employed (Casual laborer, peasant famer, petty trade)	Working phone (landline or mobile) Working solar panel	0	0	0	1	0	1	0	0	Chickens, ducks, or other birds.	1	0	0	0	Multiparous	Second trimester (From 13weeks till 24weeks)	7	No	16	2022-12-07	Negative	2022-12-07	Yes	2023-03-10	Negative		Blood and blood product Sexual intercourse	1	1	0	0	0	0	Abstinence	1	0	0	0	0	0	Yes	Yes	During delivery During breast feeding	0	1
21	Rural	Married/Cohabiting	Primary	Self-employed (Casual laborer, peasant famer, petty trade)	Working solar panel Working phone (landline or mobile)	0	0	0	1	0	1	0	0	Chickens, ducks, or other birds.	1	0	0	0	Multiparous	Second trimester (From 13weeks till 24weeks)	3	Yes	16	2022-12-09	Negative	2022-12-09	No			Been far so wasn't able to come back	Sexual intercourse Injection and blades Blood and blood product	1	1	0	1	0	0	Not sharing sharp objects like needles Abstinence Faithful	1	1	0	0	0	1	Yes	Yes	During delivery	0	1
24	Rural	Married/Cohabiting	No formal education	Unemployed	None of the above	0	0	0	0	0	0	0	1	Chickens, ducks, or other birds. Cows, goats, sheep, pigs, camels or other large mammals	1	1	0	0	Multiparous	First trimester (From Conception to 12 weeks	5	Yes	8	2022-11-01	Negative	2023-04-14	No			Have been tested for the first recently so am not yet due	Sexual intercourse Blood and blood product Injection and blades	1	1	0	1	0	0	Abstinence Faithful	1	1	0	0	0	0	Yes	Yes	Others	0	0
14	Rural	Married/Cohabiting	Primary	Unemployed	Working solar panel	0	0	0	0	0	1	0	0	Chickens, ducks, or other birds.	1	0	0	0	Uniparous	Second trimester (From 13weeks till 24weeks)	5	No	18	2022-12-29	Negative	2022-12-29	Yes	2023-04-25	Negative		I don’t know	0	0	0	0	1	0	Abstinence	1	0	0	0	0	0	No	No	Others	0	0
35	Rural	Married/Cohabiting	Secondary	Self-employed (Casual laborer, peasant famer, petty trade)	Working phone (landline or mobile) Working solar panel Working radio	0	1	0	1	0	1	0	0	Chickens, ducks, or other birds. Cows, goats, sheep, pigs, camels or other large mammals	1	1	0	0	Multiparous	First trimester (From Conception to 12 weeks	5	Yes	12	2022-09-10	Negative	2022-09-10	Yes	2023-04-14	Negative		Sexual intercourse	1	0	0	0	0	0	Faithful Abstinence Not sharing sharp objects like needles	1	1	0	0	0	1	Yes	Yes	During delivery During breast feeding	0	1
32	Rural	Single/never married	Secondary	Unemployed	Working solar panel Working radio Working phone (landline or mobile)	0	1	0	1	0	1	0	0	Chickens, ducks, or other birds. Cows, goats, sheep, pigs, camels or other large mammals	1	1	0	0	Multiparous	First trimester (From Conception to 12 weeks	4	No	8	2022-12-13	Negative	2022-12-13	No			I wasn't told the reason so I don't know	Sexual intercourse	1	0	0	0	0	0	I don’t know	0	0	0	1	0	0	Yes	No	During breast feeding	0	0
16	Rural	Married/Cohabiting	Primary	Unemployed	None of the above	0	0	0	0	0	0	0	1	Does not know	0	0	0	1	Uniparous	Second trimester (From 13weeks till 24weeks)	6	No	20	2022-11-22	Negative	2022-11-22	No			I wasn't sent for the test	Injection and blades Blood and blood product Sexual intercourse	1	1	0	1	0	0	Abstinence	1	0	0	0	0	0	Yes	Yes	Others	0	0
27	Rural	Married/Cohabiting	Secondary	Unemployed	Working television Working solar panel Working phone (landline or mobile)	0	0	1	1	0	1	0	0	Cows, goats, sheep, pigs, camels or other large mammals	0	1	0	0	Uniparous	First trimester (From Conception to 12 weeks	4	Yes	12	2022-11-22	Negative	2022-11-22	No			Don't know	Sexual intercourse Injection and blades Blood and blood product	1	1	0	1	0	0	Abstinence Faithful Use condom	1	1	1	0	0	0	Yes	Yes	During delivery	0	1
23	Rural	Single/never married	No formal education	Unemployed	Working phone (landline or mobile)	0	0	0	1	0	0	0	0	Does not know	0	0	0	1	Multiparous	First trimester (From Conception to 12 weeks	3	Yes	8	2022-12-12	Negative	2022-12-12	No			No testing kits	Sexual intercourse	1	0	0	0	0	0	Faithful Use of PREP and PEP	0	1	0	0	1	0	Yes	Yes	During delivery During pregnancy	1	1
20	Rural	Married/Cohabiting	No formal education	Unemployed	None of the above	0	0	0	0	0	0	0	1	Chickens, ducks, or other birds.	1	0	0	0	Multiparous	First trimester (From Conception to 12 weeks	4	No	12	2022-12-12	Negative	2022-12-12	No			Long distance	Sexual intercourse MTCT	1	0	1	0	0	0	Abstinence Use condom Use of PREP and PEP	1	0	1	0	1	0	Yes	Yes	During pregnancy During delivery During breast feeding	1	1
27	Rural	Married/Cohabiting	Primary	Unemployed	None of the above	0	0	0	0	0	0	0	1	Does not know	0	0	0	1	Multiparous	First trimester (From Conception to 12 weeks	3	No	12	2022-11-01	Negative	2022-11-01	No			Long distance	Injection and blades Sexual intercourse	1	0	0	1	0	0	Not sharing sharp objects like needles	0	0	0	0	0	1	No	No	Others	0	0
17	Rural	Single/never married	No formal education	Unemployed	Working phone (landline or mobile)	0	0	0	1	0	0	0	0	Chickens, ducks, or other birds.	1	0	0	0	Multiparous	First trimester (From Conception to 12 weeks	2	No	4	2022-11-02	Negative	2022-11-02	No			Forgot the appointment	Sexual intercourse Blood and blood product	1	1	0	0	0	0	Use condom	0	0	1	0	0	0	Yes	Yes	During breast feeding	0	0
22	Rural	Married/Cohabiting	Primary	Self-employed (Casual laborer, peasant famer, petty trade)	Working radio Working phone (landline or mobile)	0	1	0	1	0	0	0	0	Chickens, ducks, or other birds.	1	0	0	0	Multiparous	First trimester (From Conception to 12 weeks	3	Yes	8	2022-11-02	Negative	2022-11-02	No			No testing kits	Sexual intercourse	1	0	0	0	0	0	Faithful	0	1	0	0	0	0	No	No	Others	0	0
20	Rural	Married/Cohabiting	No formal education	Self-employed (Casual laborer, peasant famer, petty trade)	Working phone (landline or mobile)	0	0	0	1	0	0	0	0	Chickens, ducks, or other birds.	1	0	0	0	Multiparous	First trimester (From Conception to 12 weeks	3	Yes	12	2022-11-02	Negative	2022-11-02	No			Long distance	Sexual intercourse Injection and blades	1	0	0	1	0	0	Use condom Not sharing sharp objects like needles Faithful	0	1	1	0	0	1	Yes	Yes	During pregnancy	1	0
22	Rural	Married/Cohabiting	Primary	Unemployed	Working phone (landline or mobile)	0	0	0	1	0	0	0	0	Chickens, ducks, or other birds.	1	0	0	0	Uniparous	Second trimester (From 13weeks till 24weeks)	4	No	16	2022-11-03	Negative	2022-11-02	No			No testing kits	Sexual intercourse	1	0	0	0	0	0	Use condom Use of PREP and PEP	0	0	1	0	1	0	Yes	Yes	During pregnancy During delivery	1	1
30	Rural	Married/Cohabiting	Primary	Unemployed	Working phone (landline or mobile)	0	0	0	1	0	0	0	0	Chickens, ducks, or other birds.	1	0	0	0	Uniparous	Second trimester (From 13weeks till 24weeks)	3	No	20	2022-11-03	Negative	2022-11-03	No			No testing kits	Sexual intercourse	1	0	0	0	0	0	Faithful Use of PREP and PEP Use condom	0	1	1	0	1	0	Yes	Yes	During delivery During pregnancy During breast feeding	1	1
19	Rural	Single/never married	No formal education	Unemployed	Working phone (landline or mobile)	0	0	0	1	0	0	0	0	Chickens, ducks, or other birds. Does not know	1	0	0	1	Uniparous	First trimester (From Conception to 12 weeks	3	No	8	2022-11-03	Negative	2022-11-03	No			Forgot the appointment date	Sexual intercourse Injection and blades	1	0	0	1	0	0	Abstinence Use condom Use of PREP and PEP	1	0	1	0	1	0	Yes	Yes	During pregnancy During delivery	1	1
20	Rural	Married/Cohabiting	No formal education	Unemployed	None of the above	0	0	0	0	0	0	0	1	Does not know	0	0	0	1	Multiparous	First trimester (From Conception to 12 weeks	3	No	8	2022-11-03	Negative	2022-11-03	No			Long distance	Sexual intercourse MTCT	1	0	1	0	0	0	Abstinence Faithful Use of PREP and PEP	1	1	0	0	1	0	No	Yes	During pregnancy During breast feeding	1	0
22	Rural	Married/Cohabiting	Tertiary	Self-employed (Casual laborer, peasant famer, petty trade)	Working radio Working phone (landline or mobile) Working solar panel	0	1	0	1	0	1	0	0	Cows, goats, sheep, pigs, camels or other large mammals Chickens, ducks, or other birds.	1	1	0	0	Uniparous	First trimester (From Conception to 12 weeks	6	Yes	4	2022-10-04	Negative	2022-10-04	Yes	2023-02-24	Negative		Sexual intercourse Injection and blades Blood and blood product	1	1	0	1	0	0	Abstinence Faithful Use condom Not sharing sharp objects like needles	1	1	1	0	0	1	Yes	Yes	During delivery During breast feeding	0	1
28	Rural	Single/never married	No formal education	Unemployed	None of the above	0	0	0	0	0	0	0	1	Chickens, ducks, or other birds.	1	0	0	0	Multiparous	Second trimester (From 13weeks till 24weeks)	3	No	14	2022-11-08	Negative	2022-11-08	No			Been missing my ANC appointments.	Sexual intercourse Injection and blades Blood and blood product	1	1	0	1	0	0	Abstinence Use condom Not sharing sharp objects like needles	1	0	1	0	0	1	Yes	Yes	During delivery During breast feeding	0	1
21	Rural	Single/never married	Primary	Unemployed	Working phone (landline or mobile)	0	0	0	1	0	0	0	0	Chickens, ducks, or other birds.	1	0	0	0	Multiparous	First trimester (From Conception to 12 weeks	3	No	8	2022-11-18	Negative	2022-11-18	No			I don't know	Sexual intercourse Injection and blades	1	0	0	1	0	0	Use condom Not sharing sharp objects like needles	0	0	1	0	0	1	No	No	Others	0	0
24	Rural	Married/Cohabiting	Secondary	Self-employed (Casual laborer, peasant famer, petty trade)	Working radio Working phone (landline or mobile) Working solar panel	0	1	0	1	0	1	0	0	Chickens, ducks, or other birds. Cows, goats, sheep, pigs, camels or other large mammals	1	1	0	0	Uniparous	First trimester (From Conception to 12 weeks	6	Yes	10	2022-11-11	Negative	2022-11-11	Yes	2023-03-22	Negative		Sexual intercourse Injection and blades Blood and blood product	1	1	0	1	0	0	Abstinence Use condom Not sharing sharp objects like needles	1	0	1	0	0	1	Yes	Yes	During delivery During breast feeding	0	1
24	Rural	Married/Cohabiting	Primary	Self-employed (Casual laborer, peasant famer, petty trade)	Electricity Working radio Working phone (landline or mobile) Working solar panel	1	1	0	1	0	1	0	0	Cows, goats, sheep, pigs, camels or other large mammals	0	1	0	0	Multiparous	First trimester (From Conception to 12 weeks	7	No	12	2022-11-18	Negative	2022-11-18	Yes	2023-02-17	Negative		Sexual intercourse Injection and blades	1	0	0	1	0	0	Faithful Abstinence	1	1	0	0	0	0	Yes	Yes	During pregnancy	1	0
27	Rural	Married/Cohabiting	Secondary	Unemployed	Working phone (landline or mobile)	0	0	0	1	0	0	0	0	Chickens, ducks, or other birds.	1	0	0	0	Multiparous	First trimester (From Conception to 12 weeks	2	No	12	2022-12-20	Negative	2022-12-20	No			Missed my appointment	Sexual intercourse Injection and blades	1	0	0	1	0	0	Use condom	0	0	1	0	0	0	Yes	Yes	During delivery During breast feeding	0	1
18	Rural	Married/Cohabiting	Primary	Unemployed	Working phone (landline or mobile)	0	0	0	1	0	0	0	0	Chickens, ducks, or other birds.	1	0	0	0	Uniparous	First trimester (From Conception to 12 weeks	6	No	8	2022-11-24	Negative	2022-11-24	Yes	2023-03-30	Negative		Sexual intercourse	1	0	0	0	0	0	Use condom	0	0	1	0	0	0	No	No	Others	0	0
23	Rural	Married/Cohabiting	Primary	Self-employed (Casual laborer, peasant famer, petty trade)	Working phone (landline or mobile) Working solar panel Working radio	0	1	0	1	0	1	0	0	Chickens, ducks, or other birds. Cows, goats, sheep, pigs, camels or other large mammals	1	1	0	0	Uniparous	First trimester (From Conception to 12 weeks	8	Yes	12	2022-07-29	Negative	2022-07-29	Yes	2022-12-22	Negative		Blood and blood product Sexual intercourse Injection and blades	1	1	0	1	0	0	Abstinence Faithful Use condom Not sharing sharp objects like needles	1	1	1	0	0	1	Yes	Yes	During delivery During breast feeding	0	1
34	Rural	Married/Cohabiting	No formal education	Unemployed	None of the above	0	0	0	0	0	0	0	1	Chickens, ducks, or other birds.	1	0	0	0	Multiparous	First trimester (From Conception to 12 weeks	8	Yes	4	2022-08-20	Negative	2022-08-20	Yes	2022-12-27	Negative		Sexual intercourse Injection and blades Blood and blood product	1	1	0	1	0	0	Use condom Abstinence Faithful Not sharing sharp objects like needles	1	1	1	0	0	1	Yes	Yes	During delivery	0	1
22	Rural	Married/Cohabiting	Primary	Self-employed (Casual laborer, peasant famer, petty trade)	Working phone (landline or mobile) Working solar panel	0	0	0	1	0	1	0	0	Chickens, ducks, or other birds.	1	0	0	0	Uniparous	First trimester (From Conception to 12 weeks	8	Yes	4	2022-08-05	Negative	2022-08-05	Yes	2023-02-10	Negative		Sexual intercourse Blood and blood product Injection and blades	1	1	0	1	0	0	Not sharing sharp objects like needles Use condom	0	0	1	0	0	1	Yes	Yes	During delivery During breast feeding	0	1
25	Rural	Married/Cohabiting	No formal education	Unemployed	Working phone (landline or mobile)	0	0	0	1	0	0	0	0	Does not know	0	0	0	1	Multiparous	Second trimester (From 13weeks till 24weeks)	3	No	13	2022-11-10	Negative	2022-11-10	No			Been missing my ANC appointments	Sexual intercourse	1	0	0	0	0	0	Use condom	0	0	1	0	0	0	No	No	Others	0	0
32	Rural	Married/Cohabiting	No formal education	Unemployed	Working phone (landline or mobile)	0	0	0	1	0	0	0	0	Chickens, ducks, or other birds.	1	0	0	0	Multiparous	First trimester (From Conception to 12 weeks	2	No	8	2022-10-12	Negative	2022-10-12	No			Long distance	Sexual intercourse	1	0	0	0	0	0	Use condom Use of PREP and PEP	0	0	1	0	1	0	Yes	Yes	During delivery During pregnancy	1	1
20	Rural	Married/Cohabiting	No formal education	Unemployed	None of the above	0	0	0	0	0	0	0	1	Does not know	0	0	0	1	Multiparous	First trimester (From Conception to 12 weeks	3	Yes	10	2022-10-12	Negative	2022-10-12	No			Forgot the appointment date	I don’t know	0	0	0	0	1	0	I don’t know	0	0	0	1	0	0	No	No	Others	0	0
26	Rural	Married/Cohabiting	No formal education	Unemployed	Working phone (landline or mobile)	0	0	0	1	0	0	0	0	Chickens, ducks, or other birds.	1	0	0	0	Multiparous	First trimester (From Conception to 12 weeks	2	No	10	2022-10-12	Negative	2022-10-12	No			She don't know	Sexual intercourse	1	0	0	0	0	0	Faithful Use condom Use of PREP and PEP	0	1	1	0	1	0	Yes	Yes	During delivery During pregnancy	1	1
21	Rural	Single/never married	No formal education	Unemployed	None of the above	0	0	0	0	0	0	0	1	Does not know	0	0	0	1	Multiparous	First trimester (From Conception to 12 weeks	2	No	10	2022-10-12	Negative	2022-10-22	No			Long distance	Sexual intercourse Injection and blades	1	0	0	1	0	0	Use condom Use of PREP and PEP Faithful	0	1	1	0	1	0	No	No	Others	0	0
30	Rural	Divorced/Separated	No formal education	Unemployed	None of the above	0	0	0	0	0	0	0	1	Does not know	0	0	0	1	Multiparous	First trimester (From Conception to 12 weeks	2	No	8	2022-10-12	Negative	2022-10-12	No			Long distance	Sexual intercourse Blood and blood product Injection and blades	1	1	0	1	0	0	Faithful Use condom Use of PREP and PEP Not sharing sharp objects like needles	0	1	1	0	1	1	Yes	No	During delivery	0	1
30	Rural	Divorced/Separated	No formal education	Unemployed	None of the above	0	0	0	0	0	0	0	1	Does not know	0	0	0	1	Multiparous	First trimester (From Conception to 12 weeks	2	No	6	2022-10-12	Negative	2022-10-12	No			Long distance	Sexual intercourse Injection and blades	1	0	0	1	0	0	Use condom Faithful Not sharing sharp objects like needles	0	1	1	0	0	1	Yes	Yes	Others	0	0
18	Rural	Single/never married	No formal education	Unemployed	None of the above	0	0	0	0	0	0	0	1	Does not know	0	0	0	1	Multiparous	First trimester (From Conception to 12 weeks	3	No	8	2023-05-22	Negative	2023-05-22	No			Long distance	Sexual intercourse Blood and blood product	1	1	0	0	0	0	Use condom	0	0	1	0	0	0	Yes	Yes	Others	0	0
15	Rural	Single/never married	No formal education	Unemployed	None of the above	0	0	0	0	0	0	0	1	Does not know	0	0	0	1	Multiparous	First trimester (From Conception to 12 weeks	3	No	6	2022-10-12	Negative	2022-10-12	No			Forgot the appointment	Sexual intercourse	1	0	0	0	0	0	Use condom Use of PREP and PEP	0	0	1	0	1	0	Yes	Yes	Others	0	0
19	Rural	Single/never married	Secondary	Unemployed	Electricity Working radio Working television Working phone (landline or mobile)	1	1	1	1	0	0	0	0	Does not know	0	0	0	1	Multiparous	Second trimester (From 13weeks till 24weeks)	6	No	16	2022-12-27	Negative	2022-12-27	No			Don't know	Sexual intercourse Injection and blades	1	0	0	1	0	0	Not sharing sharp objects like needles Use condom	0	0	1	0	0	1	Yes	Yes	During pregnancy	1	0
27	Urban	Married/Cohabiting	Secondary	Self-employed (Casual laborer, peasant famer, petty trade)	Working radio Working phone (landline or mobile)	0	1	0	1	0	0	0	0	Chickens, ducks, or other birds.	1	0	0	0	Multiparous	Second trimester (From 13weeks till 24weeks)	4	Yes	12	2023-02-02	Negative	2023-02-02	No			Don't know	Injection and blades Sexual intercourse	1	0	0	1	0	0	Use condom	0	0	1	0	0	0	Yes	Yes	During delivery During pregnancy	1	1
37	Urban	Married/Cohabiting	Primary	Self-employed (Casual laborer, peasant famer, petty trade)	Electricity Working phone (landline or mobile)	1	0	0	1	0	0	0	0	Cows, goats, sheep, pigs, camels or other large mammals	0	1	0	0	Multiparous	First trimester (From Conception to 12 weeks	2	Yes	16	2022-12-22	Negative	2022-12-22	No			Didn't return for the next visit	Sexual intercourse Injection and blades Blood and blood product	1	1	0	1	0	0	Faithful Not sharing sharp objects like needles	0	1	0	0	0	1	Yes	Yes	During delivery	0	1
22	Rural	Single/never married	Secondary	Unemployed	Electricity Working radio Working television Working solar panel	1	1	1	0	0	1	0	0	Chickens, ducks, or other birds.	1	0	0	0	Uniparous	First trimester (From Conception to 12 weeks	5	Yes	12	2022-12-19	Negative	2022-12-19	Yes	2023-04-25	Negative		Sexual intercourse	1	0	0	0	0	0	Abstinence	1	0	0	0	0	0	Yes	Yes	During delivery	0	1
21	Rural	Married/Cohabiting	Primary	Unemployed	Working phone (landline or mobile)	0	0	0	1	0	0	0	0	Cows, goats, sheep, pigs, camels or other large mammals Chickens, ducks, or other birds.	1	1	0	0	Multiparous	Second trimester (From 13weeks till 24weeks)	4	Yes	14	2022-10-25	Negative	2022-10-25	No			I don't know	I don’t know	0	0	0	0	1	0	Use condom	0	0	1	0	0	0	Yes	No	During delivery	0	1
23	Rural	Married/Cohabiting	Primary	Self-employed (Casual laborer, peasant famer, petty trade)	Working solar panel	0	0	0	0	0	1	0	0	Chickens, ducks, or other birds. Cows, goats, sheep, pigs, camels or other large mammals	1	1	0	0	Multiparous	First trimester (From Conception to 12 weeks	5	Yes	8	2022-11-08	Negative	2022-11-08	No			Haven't been sent by the health workers for the second test	Sexual intercourse	1	0	0	0	0	0	Use condom Faithful	0	1	1	0	0	0	Yes	Yes	Others	0	0
20	Rural	Married/Cohabiting	Primary	Unemployed	Working phone (landline or mobile)	0	0	0	1	0	0	0	0	Chickens, ducks, or other birds.	1	0	0	0	Multiparous	First trimester (From Conception to 12 weeks	2	No	12	2022-09-06	Negative	2022-09-06	No			Don't know	Sexual intercourse	1	0	0	0	0	0	Abstinence Faithful	1	1	0	0	0	0	Yes	Yes	During pregnancy	1	0
20	Rural	Married/Cohabiting	Primary	Unemployed	Working phone (landline or mobile)	0	0	0	1	0	0	0	0	Does not know	0	0	0	1	Uniparous	Second trimester (From 13weeks till 24weeks)	3	No	4	2022-08-16	Negative	2022-08-16	No			Missed my appointments	Sexual intercourse	1	0	0	0	0	0	Abstinence	1	0	0	0	0	0	No	No	Others	0	0
25	Rural	Married/Cohabiting	Primary	Self-employed (Casual laborer, peasant famer, petty trade)	Working phone (landline or mobile)	0	0	0	1	0	0	0	0	Chickens, ducks, or other birds.	1	0	0	0	Multiparous	Second trimester (From 13weeks till 24weeks)	3	No	14	2022-11-10	Negative	2022-11-10	No			Long distance so I couldn't come on every ANC appointment.	Sexual intercourse Injection and blades	1	0	0	1	0	0	Faithful Use condom Abstinence Not sharing sharp objects like needles	1	1	1	0	0	1	Yes	Yes	During delivery During breast feeding	0	1
34	Rural	Married/Cohabiting	No formal education	Self-employed (Casual laborer, peasant famer, petty trade)	Working phone (landline or mobile) Working solar panel	0	0	0	1	0	1	0	0	Chickens, ducks, or other birds.	1	0	0	0	Multiparous	Second trimester (From 13weeks till 24weeks)	3	No	18	2022-11-18	Negative	2022-11-18	No			I don't know	Sexual intercourse Injection and blades Blood and blood product	1	1	0	1	0	0	Use condom Abstinence Faithful Not sharing sharp objects like needles	1	1	1	0	0	1	Yes	Yes	During delivery	0	1
40	Rural	Married/Cohabiting	Primary	Self-employed (Casual laborer, peasant famer, petty trade)	Working solar panel	0	0	0	0	0	1	0	0	Chickens, ducks, or other birds.	1	0	0	0	Multiparous	Second trimester (From 13weeks till 24weeks)	2	No	18	2022-11-15	Negative	2022-11-22	No			I don't know	Sexual intercourse	1	0	0	0	0	0	Abstinence	1	0	0	0	0	0	No	No	Others	0	0
23	Rural	Single/never married	Primary	Self-employed (Casual laborer, peasant famer, petty trade)	Working phone (landline or mobile) Working solar panel	0	0	0	1	0	1	0	0	Chickens, ducks, or other birds.	1	0	0	0	Multiparous	First trimester (From Conception to 12 weeks	8	Yes	8	2022-07-15	Negative	2022-07-15	Yes	2023-02-24	Negative		Blood and blood product Sexual intercourse Injection and blades	1	1	0	1	0	0	Use condom Not sharing sharp objects like needles Faithful Abstinence	1	1	1	0	0	1	Yes	Yes	During delivery	0	1
24	Rural	Married/Cohabiting	Secondary	Self-employed (Casual laborer, peasant famer, petty trade)	Working radio Working phone (landline or mobile) Working solar panel	0	1	0	1	0	1	0	0	Chickens, ducks, or other birds. Cows, goats, sheep, pigs, camels or other large mammals	1	1	0	0	Multiparous	Second trimester (From 13weeks till 24weeks)	6	Yes	14	2022-11-18	Negative	2022-11-18	Yes	2023-03-21	Negative		Sexual intercourse Blood and blood product	1	1	0	0	0	0	Abstinence Use condom Faithful	1	1	1	0	0	0	Yes	Yes	During delivery	0	1
35	Rural	Married/Cohabiting	Primary	Self-employed (Casual laborer, peasant famer, petty trade)	Working phone (landline or mobile) Working solar panel	0	0	0	1	0	1	0	0	Chickens, ducks, or other birds.	1	0	0	0	Multiparous	Second trimester (From 13weeks till 24weeks)	3	No	16	2022-12-01	Negative	2022-12-01	No			Missed ANC appointments	Sexual intercourse	1	0	0	0	0	0	Use condom	0	0	1	0	0	0	No	No	Others	0	0
366	Rural	Married/Cohabiting	Primary	Unemployed	Working radio Working phone (landline or mobile)	0	1	0	1	0	0	0	0	Chickens, ducks, or other birds.	1	0	0	0	Multiparous	Second trimester (From 13weeks till 24weeks)	3	No	16	2022-12-04	Negative	2022-11-04	No			I don't know	Sexual intercourse	1	0	0	0	0	0	Faithful Use condom Abstinence	1	1	1	0	0	0	Yes	Yes	During delivery	0	1
19	Rural	Married/Cohabiting	Primary	Unemployed	None of the above	0	0	0	0	0	0	0	1	Chickens, ducks, or other birds.	1	0	0	0	Uniparous	First trimester (From Conception to 12 weeks	8	No	4	2022-08-09	Negative	2022-08-09	Yes	2023-02-09	Negative		Sexual intercourse	1	0	0	0	0	0	Abstinence Faithful Use condom Not sharing sharp objects like needles	1	1	1	0	0	1	Yes	Yes	During delivery During breast feeding	0	1
24	Rural	Single/never married	No formal education	Unemployed	Working phone (landline or mobile)	0	0	0	1	0	0	0	0	Does not know	0	0	0	1	Multiparous	First trimester (From Conception to 12 weeks	3	No	12	2022-11-25	Negative	2022-11-25	No			She didn't know	Sexual intercourse	1	0	0	0	0	0	Use condom Use of PREP and PEP	0	0	1	0	1	0	No	No	Others	0	0
21	Rural	Single/never married	No formal education	Unemployed	None of the above	0	0	0	0	0	0	0	1	Does not know	0	0	0	1	Multiparous	Second trimester (From 13weeks till 24weeks)	4	No	28	2022-11-25	Negative	2022-11-25	No			Long distance	I don’t know	0	0	0	0	1	0	I don’t know	0	0	0	1	0	0	No	No	Others	0	0
19	Rural	Single/never married	No formal education	Unemployed	None of the above	0	0	0	0	0	0	0	1	Does not know	0	0	0	1	Multiparous	First trimester (From Conception to 12 weeks	6	No	6	2022-11-25	Negative	2022-11-25	No			Long distance	Blood and blood product	0	1	0	0	0	0	Faithful	0	1	0	0	0	0	No	No	Others	0	0
21	Rural	Single/never married	No formal education	Unemployed	None of the above	0	0	0	0	0	0	0	1	Does not know	0	0	0	1	Multiparous	First trimester (From Conception to 12 weeks	4	No	8	2022-11-25	Negative	2022-11-25	No			Don't know	Sexual intercourse	1	0	0	0	0	0	Abstinence Use of PREP and PEP	1	0	0	0	1	0	No	No	Others	0	0
26	Rural	Single/never married	No formal education	Unemployed	None of the above	0	0	0	0	0	0	0	1	Does not know	0	0	0	1	Multiparous	First trimester (From Conception to 12 weeks	4	No	8	2022-11-30	Negative	2022-11-25	No			Don't know	Sexual intercourse	1	0	0	0	0	0	Use of PREP and PEP Use condom	0	0	1	0	1	0	No	No	Others	0	0
15	Rural	Single/never married	No formal education	Unemployed	None of the above	0	0	0	0	0	0	0	1	Does not know	0	0	0	1	Multiparous	First trimester (From Conception to 12 weeks	3	No	6	2022-11-30	Negative	2022-11-30	No			Long distance	Sexual intercourse Injection and blades	1	0	0	1	0	0	Use condom Use of PREP and PEP	0	0	1	0	1	0	No	No	Others	0	0
28	Rural	Single/never married	No formal education	Unemployed	None of the above	0	0	0	0	0	0	0	1	Does not know	0	0	0	1	Multiparous	First trimester (From Conception to 12 weeks	2	No	6	2022-11-30	Negative	2022-11-30	No			Don't know	Sexual intercourse Injection and blades	1	0	0	1	0	0	Use condom Use of PREP and PEP	0	0	1	0	1	0	No	No	Others	0	0
38	Rural	Single/never married	No formal education	Unemployed	None of the above	0	0	0	0	0	0	0	1	Does not know	0	0	0	1	Multiparous	Second trimester (From 13weeks till 24weeks)	3	No	20	2022-12-01	Negative	2022-12-01	No			Long distance	Sexual intercourse	1	0	0	0	0	0	Use condom Faithful	0	1	1	0	0	0	Yes	Yes	During pregnancy During delivery	1	1
20	Rural	Single/never married	No formal education	Unemployed	None of the above	0	0	0	0	0	0	0	1	Does not know	0	0	0	1	Uniparous	First trimester (From Conception to 12 weeks	3	No	12	2022-10-27	Negative	2022-09-27	No			Don't know	Sexual intercourse	1	0	0	0	0	0	Use condom Use of PREP and PEP	0	0	1	0	1	0	Yes	Yes	During delivery During pregnancy	1	1
30	Rural	Single/never married	Primary	Unemployed	None of the above	0	0	0	0	0	0	0	1	Does not know	0	0	0	1	Multiparous	Second trimester (From 13weeks till 24weeks)	3	No	20	2022-12-02	Test not done	2023-05-23	No			No testing kits	Sexual intercourse MTCT	1	0	1	0	0	0	Abstinence Use condom	1	0	1	0	0	0	Yes	Yes	During delivery During pregnancy	1	1
18	Rural	Single/never married	Primary	Self-employed (Casual laborer, peasant famer, petty trade)	Working phone (landline or mobile)	0	0	0	1	0	0	0	0	Chickens, ducks, or other birds.	1	0	0	0	Multiparous	First trimester (From Conception to 12 weeks	2	No	6	2022-12-02	Negative	2022-12-02	No			Don't know	Sexual intercourse	1	0	0	0	0	0	Faithful Use condom	0	1	1	0	0	0	Yes	Yes	During pregnancy	1	0
33	Urban	Married/Cohabiting	Tertiary	Employed (by someone or an organization)	Electricity Working radio Working television Working phone (landline or mobile) Working solar panel	1	1	1	1	0	1	0	0	Chickens, ducks, or other birds.	1	0	0	0	Multiparous	Second trimester (From 13weeks till 24weeks)	6	Yes	18	2022-12-03	Negative	2022-12-03	No			Doesn't know	Sexual intercourse Injection and blades Blood and blood product	1	1	0	1	0	0	Not sharing sharp objects like needles	0	0	0	0	0	1	Yes	Yes	During delivery During breast feeding	0	1
23	Rural	Married/Cohabiting	Primary	Self-employed (Casual laborer, peasant famer, petty trade)	Working radio Working solar panel	0	1	0	0	0	1	0	0	Cows, goats, sheep, pigs, camels or other large mammals	0	1	0	0	Multiparous	Second trimester (From 13weeks till 24weeks)	5	No	8	2022-12-16	Negative	2022-12-16	No			Doesn't know	I don’t know	0	0	0	0	1	0	I don’t know	0	0	0	1	0	0	Yes	No	During delivery	0	1
23	Urban	Married/Cohabiting	Secondary	Unemployed	Electricity Working radio Working television Working phone (landline or mobile) Working solar panel	1	1	1	1	0	1	0	0	Cows, goats, sheep, pigs, camels or other large mammals	0	1	0	0	Uniparous	Second trimester (From 13weeks till 24weeks)	5	Yes	18	2022-12-18	Negative	2022-12-18	No			Doesn't know, they only test at first visit	Sexual intercourse	1	0	0	0	0	0	Use condom	0	0	1	0	0	0	Yes	Yes	During delivery During breast feeding	0	1
23	Urban	Married/Cohabiting	Secondary	Employed (by someone or an organization)	Electricity Working radio Working television Working phone (landline or mobile) Working gas stove	1	1	1	1	0	0	1	0	Does not know	0	0	0	1	Uniparous	Second trimester (From 13weeks till 24weeks)	5	Yes	14	2022-11-25	Negative	2022-11-25	No			Never gave reasons	Sexual intercourse Injection and blades MTCT	1	0	1	1	0	0	Abstinence	1	0	0	0	0	0	Yes	Yes	During delivery During breast feeding	0	1
32	Rural	Married/Cohabiting	Primary	Self-employed (Casual laborer, peasant famer, petty trade)	Electricity Working radio Working phone (landline or mobile)	1	1	0	1	0	0	0	0	Chickens, ducks, or other birds.	1	0	0	0	Multiparous	Second trimester (From 13weeks till 24weeks)	5	No	18	2022-12-20	Negative	2022-12-20	No			Don't know	I don’t know	0	0	0	0	1	0	I don’t know	0	0	0	1	0	0	Yes	Yes	During pregnancy	1	0
23	Rural	Married/Cohabiting	Primary	Self-employed (Casual laborer, peasant famer, petty trade)	Working phone (landline or mobile)	0	0	0	1	0	0	0	0	Chickens, ducks, or other birds.	1	0	0	0	Multiparous	First trimester (From Conception to 12 weeks	5	Yes	12	2022-12-20	Negative	2022-12-20	No			was tested at 1st ANC and I thought that's all, so I don't know why am not tested again	Sexual intercourse Blood and blood product Injection and blades	1	1	0	1	0	0	Use condom Not sharing sharp objects like needles	0	0	1	0	0	1	Yes	Yes	During delivery	0	1
32	Rural	Married/Cohabiting	Primary	Self-employed (Casual laborer, peasant famer, petty trade)	Working phone (landline or mobile)	0	0	0	1	0	0	0	0	Cows, goats, sheep, pigs, camels or other large mammals	0	1	0	0	Multiparous	Second trimester (From 13weeks till 24weeks)	3	No	8	2022-11-24	Negative	2022-11-24	No			I don't know	Sexual intercourse	1	0	0	0	0	0	Use condom	0	0	1	0	0	0	Yes	Yes	During breast feeding	0	0
22	Rural	Married/Cohabiting	Primary	Self-employed (Casual laborer, peasant famer, petty trade)	Working radio	0	1	0	0	0	0	0	0	Chickens, ducks, or other birds.	1	0	0	0	Uniparous	First trimester (From Conception to 12 weeks	5	Yes	16	2022-10-10	Negative	2022-10-10	Yes	2023-04-20	Negative		Sexual intercourse Injection and blades Blood and blood product MTCT	1	1	1	1	0	0	Not sharing sharp objects like needles Use condom Abstinence	1	0	1	0	0	1	Yes	Yes	During pregnancy During delivery During breast feeding	1	1
20	Rural	Married/Cohabiting	Primary	Self-employed (Casual laborer, peasant famer, petty trade)	Working radio	0	1	0	0	0	0	0	0	Chickens, ducks, or other birds. Cows, goats, sheep, pigs, camels or other large mammals	1	1	0	0	Multiparous	First trimester (From Conception to 12 weeks	4	No	12	2022-12-28	Negative	2022-11-28	No			I don't know	Sexual intercourse	1	0	0	0	0	0	Abstinence	1	0	0	0	0	0	No	No	Others	0	0
23	Rural	Married/Cohabiting	Secondary	Unemployed	Working phone (landline or mobile)	0	0	0	1	0	0	0	0	Rabbits, guinea pigs, or other small mammals Does not know	0	0	1	1	Multiparous	Second trimester (From 13weeks till 24weeks)	6	No	13	2022-08-25	Negative	2022-08-25	No			Was sick so travelled somewhere and i missed my appointment	Sexual intercourse Injection and blades	1	0	0	1	0	0	Abstinence Use condom	1	0	1	0	0	0	Yes	Yes	During delivery During breast feeding	0	1
30	Rural	Single/never married	Secondary	Unemployed	Working solar panel Working phone (landline or mobile)	0	0	0	1	0	1	0	0	Cows, goats, sheep, pigs, camels or other large mammals Chickens, ducks, or other birds.	1	1	0	0	Multiparous	Second trimester (From 13weeks till 24weeks)	3	No	18	2022-10-25	Negative	2022-10-25	No			I don't know	Sexual intercourse MTCT Injection and blades Blood and blood product	1	1	1	1	0	0	Abstinence Faithful Not sharing sharp objects like needles	1	1	0	0	0	1	Yes	Yes	During delivery	0	1
20	Rural	Married/Cohabiting	Primary	Self-employed (Casual laborer, peasant famer, petty trade)	Working solar panel	0	0	0	0	0	1	0	0	Cows, goats, sheep, pigs, camels or other large mammals	0	1	0	0	Multiparous	Second trimester (From 13weeks till 24weeks)	3	No	16	2022-11-15	Negative	2022-11-15	No			No testing kits	Sexual intercourse	1	0	0	0	0	0	Use condom	0	0	1	0	0	0	Yes	No	Others	0	0
19	Rural	Single/never married	Primary	Unemployed	None of the above	0	0	0	0	0	0	0	1	Does not know	0	0	0	1	Uniparous	First trimester (From Conception to 12 weeks	3	No	8	2022-11-22	Negative	2022-12-22	No			Long distance so have been not keeping my ANC appointments	I don’t know	0	0	0	0	1	0	I don’t know	0	0	0	1	0	0	No	No	Others	0	0
20	Rural	Single/never married	Primary	Unemployed	None of the above	0	0	0	0	0	0	0	1	Does not know	0	0	0	1	Multiparous	First trimester (From Conception to 12 weeks	4	No	4	2022-09-27	Negative	2022-09-27	No			Long distance couldn't make it back as scheduled	Sexual intercourse	1	0	0	0	0	0	Use condom	0	0	1	0	0	0	Yes	Yes	During delivery	0	1
20	Rural	Single/never married	Primary	Unemployed	None of the above	0	0	0	0	0	0	0	1	Chickens, ducks, or other birds.	1	0	0	0	Uniparous	Second trimester (From 13weeks till 24weeks)	3	No	13	2022-09-27	Negative	2022-09-27	No			I Don't know why have not been sent for s second test	Sexual intercourse Injection and blades	1	0	0	1	0	0	Use condom Not sharing sharp objects like needles	0	0	1	0	0	1	Yes	Yes	During delivery During breast feeding	0	1
23	Rural	Single/never married	Primary	Unemployed	Working phone (landline or mobile)	0	0	0	1	0	0	0	0	Chickens, ducks, or other birds.	1	0	0	0	Multiparous	Second trimester (From 13weeks till 24weeks)	2	No	13	2022-09-27	Negative	2022-09-27	No			Was told no testing kits	Sexual intercourse Blood and blood product Injection and blades	1	1	0	1	0	0	Abstinence Faithful Use condom Not sharing sharp objects like needles	1	1	1	0	0	1	Yes	Yes	During breast feeding During delivery	0	1
21	Rural	Single/never married	Primary	Unemployed	Working phone (landline or mobile) Working solar panel	0	0	0	1	0	1	0	0	Chickens, ducks, or other birds.	1	0	0	0	Multiparous	Second trimester (From 13weeks till 24weeks)	3	No	14	2022-10-11	Negative	2022-10-11	No			I don't know	I don’t know	0	0	0	0	1	0	I don’t know	0	0	0	1	0	0	Yes	Yes	During breast feeding	0	0
18	Rural	Single/never married	Primary	Unemployed	None of the above	0	0	0	0	0	0	0	1	Does not know	0	0	0	1	Uniparous	Second trimester (From 13weeks till 24weeks)	3	No	14	2022-10-27	Negative	2022-10-27	No			No testing kits	I don’t know	0	0	0	0	1	0	I don’t know	0	0	0	1	0	0	No	No	Others	0	0
18	Rural	Single/never married	Primary	Self-employed (Casual laborer, peasant famer, petty trade)	None of the above	0	0	0	0	0	0	0	1	Does not know	0	0	0	1	Uniparous	First trimester (From Conception to 12 weeks	3	No	4	2022-10-13	Negative	2022-10-13	No			Don't know	I don’t know	0	0	0	0	1	0	I don’t know Use of PREP and PEP	0	0	0	1	1	0	No	No	Others	0	0
20	Rural	Married/Cohabiting	Primary	Unemployed	None of the above	0	0	0	0	0	0	0	1	Chickens, ducks, or other birds.	1	0	0	0	Multiparous	Second trimester (From 13weeks till 24weeks)	4	No	16	2022-09-13	Negative	2022-09-13	No			Lack of testing kits	Sexual intercourse Blood and blood product Injection and blades	1	1	0	1	0	0	Use condom Not sharing sharp objects like needles Abstinence Faithful	1	1	1	0	0	1	Yes	Yes	During delivery	0	1
23	Rural	Married/Cohabiting	Primary	Unemployed	Working phone (landline or mobile)	0	0	0	1	0	0	0	0	Chickens, ducks, or other birds.	1	0	0	0	Uniparous	First trimester (From Conception to 12 weeks	3	No	8	2022-12-02	Negative	2022-12-02	No			Don't know	I don’t know	0	0	0	0	1	0	I don’t know	0	0	0	1	0	0	No	No	Others	0	0
21	Rural	Married/Cohabiting	Primary	Self-employed (Casual laborer, peasant famer, petty trade)	Working phone (landline or mobile)	0	0	0	1	0	0	0	0	Chickens, ducks, or other birds.	1	0	0	0	Multiparous	First trimester (From Conception to 12 weeks	4	Yes	12	2022-10-21	Negative	2022-10-21	Yes	2023-01-21	Negative		Injection and blades Sexual intercourse	1	0	0	1	0	0	Use condom Not sharing sharp objects like needles	0	0	1	0	0	1	Yes	Yes	During delivery During breast feeding	0	1
20	Rural	Married/Cohabiting	Secondary	Self-employed (Casual laborer, peasant famer, petty trade)	Working phone (landline or mobile) Working radio	0	1	0	1	0	0	0	0	Does not know	0	0	0	1	Uniparous	Second trimester (From 13weeks till 24weeks)	3	No	20	2022-12-19	Negative	2022-12-19	No			Forgot the appointment	Sexual intercourse	1	0	0	0	0	0	Faithful	0	1	0	0	0	0	Yes	Yes	During breast feeding	0	0
16	Rural	Single/never married	No formal education	Unemployed	Working phone (landline or mobile)	0	0	0	1	0	0	0	0	Does not know	0	0	0	1	Multiparous	First trimester (From Conception to 12 weeks	3	No	8	2022-12-06	Negative	2022-12-06	No			Don't know	Sexual intercourse Blood and blood product	1	1	0	0	0	0	Abstinence Faithful	1	1	0	0	0	0	Yes	Yes	During delivery	0	1
23	Rural	Single/never married	Secondary	Unemployed	Working phone (landline or mobile)	0	0	0	1	0	0	0	0	Chickens, ducks, or other birds.	1	0	0	0	Uniparous	First trimester (From Conception to 12 weeks	3	No	12	2022-12-03	Negative	2022-12-03	No			No testing kits	Sexual intercourse	1	0	0	0	0	0	Abstinence Faithful	1	1	0	0	0	0	Yes	Yes	During delivery	0	1
18	Rural	Single/never married	Primary	Self-employed (Casual laborer, peasant famer, petty trade)	Working phone (landline or mobile)	0	0	0	1	0	0	0	0	Does not know	0	0	0	1	Uniparous	First trimester (From Conception to 12 weeks	4	No	12	2022-12-05	Negative	2022-12-05	No			Long distance	Sexual intercourse	1	0	0	0	0	0	Faithful Use of PREP and PEP Use condom	0	1	1	0	1	0	Yes	Yes	During pregnancy During delivery	1	1
18	Rural	Single/never married	Primary	Self-employed (Casual laborer, peasant famer, petty trade)	Working phone (landline or mobile)	0	0	0	1	0	0	0	0	Chickens, ducks, or other birds.	1	0	0	0	Uniparous	Second trimester (From 13weeks till 24weeks)	4	No	20	2022-12-07	Negative	2022-12-07	No			She didn't know	Sexual intercourse Anal sex Injection and blades	1	0	0	1	0	1	Abstinence Faithful	1	1	0	0	0	0	Yes	Yes	During delivery During breast feeding	0	1
28	Rural	Single/never married	No formal education	Self-employed (Casual laborer, peasant famer, petty trade)	None of the above	0	0	0	0	0	0	0	1	Does not know	0	0	0	1	Multiparous	Second trimester (From 13weeks till 24weeks)	4	Yes	20	2022-12-07	Negative	2022-12-07	No			Don't know	Sexual intercourse Blood and blood product	1	1	0	0	0	0	Abstinence Use of PREP and PEP Use condom	1	0	1	0	1	0	Yes	Yes	During pregnancy During delivery During breast feeding	1	1
23	Rural	Single/never married	No formal education	Self-employed (Casual laborer, peasant famer, petty trade)	Working phone (landline or mobile)	0	0	0	1	0	0	0	0	Chickens, ducks, or other birds. Cows, goats, sheep, pigs, camels or other large mammals	1	1	0	0	Uniparous	First trimester (From Conception to 12 weeks	3	No	8	2022-10-24	Negative	2022-10-24	No			Long distance	Sexual intercourse Blood and blood product	1	1	0	0	0	0	Abstinence Faithful Use condom Use of PREP and PEP	1	1	1	0	1	0	Yes	Yes	During delivery During pregnancy During breast feeding	1	1
20	Rural	Single/never married	Primary	Self-employed (Casual laborer, peasant famer, petty trade)	Working phone (landline or mobile)	0	0	0	1	0	0	0	0	Cows, goats, sheep, pigs, camels or other large mammals	0	1	0	0	Multiparous	Third trimester (above 24 week)	2	Yes	28	2022-10-24	Negative	2022-10-24	No			Don't know	Sexual intercourse Blood and blood product Injection and blades	1	1	0	1	0	0	Abstinence Use condom Use of PREP and PEP	1	0	1	0	1	0	Yes	Yes	During pregnancy During delivery During breast feeding	1	1
17	Rural	Single/never married	Primary	Self-employed (Casual laborer, peasant famer, petty trade)	Working phone (landline or mobile)	0	0	0	1	0	0	0	0	Cows, goats, sheep, pigs, camels or other large mammals	0	1	0	0	Uniparous	First trimester (From Conception to 12 weeks	2	No	4	2022-10-24	Negative	2022-10-24	No			Don't know	Blood and blood product MTCT Sexual intercourse Injection and blades	1	1	1	1	0	0	Abstinence Faithful Use condom Use of PREP and PEP Not sharing sharp objects like needles	1	1	1	0	1	1	Yes	Yes	During pregnancy During delivery During breast feeding	1	1
37	Rural	Single/never married	Primary	Self-employed (Casual laborer, peasant famer, petty trade)	None of the above	0	0	0	0	0	0	0	1	Cows, goats, sheep, pigs, camels or other large mammals	0	1	0	0	Multiparous	Second trimester (From 13weeks till 24weeks)	20	No	20	2022-10-24	Negative	2022-10-24	No			Don't know	Sexual intercourse MTCT Injection and blades	1	0	1	1	0	0	Abstinence Faithful Use of PREP and PEP Not sharing sharp objects like needles	1	1	0	0	1	1	Yes	Yes	During pregnancy During delivery During breast feeding	1	1
30	Rural	Single/never married	No formal education	Unemployed	None of the above	0	0	0	0	0	0	0	1	Does not know	0	0	0	1	Multiparous	Second trimester (From 13weeks till 24weeks)	3	No	24	2022-10-24	Negative	2022-10-24	No			Don't know	Sexual intercourse Blood and blood product Injection and blades	1	1	0	1	0	0	Abstinence Faithful	1	1	0	0	0	0	Yes	Yes	During pregnancy During delivery During breast feeding	1	1
30	Rural	Single/never married	No formal education	Self-employed (Casual laborer, peasant famer, petty trade)	Working phone (landline or mobile)	0	0	0	1	0	0	0	0	Cows, goats, sheep, pigs, camels or other large mammals	0	1	0	0	Multiparous	Second trimester (From 13weeks till 24weeks)	3	Yes	18	2022-10-24	Negative	2022-10-28	No			Don't know	Sexual intercourse Blood and blood product	1	1	0	0	0	0	Abstinence Faithful Use of PREP and PEP	1	1	0	0	1	0	Yes	Yes	During pregnancy During delivery During breast feeding	1	1
28	Rural	Single/never married	No formal education	Self-employed (Casual laborer, peasant famer, petty trade)	None of the above	0	0	0	0	0	0	0	1	Does not know	0	0	0	1	Multiparous	Second trimester (From 13weeks till 24weeks)	3	Yes	20	2022-11-01	Negative	2022-11-01	No			Long distance	Sexual intercourse MTCT Blood and blood product Injection and blades	1	1	1	1	0	0	Abstinence Faithful Use condom Use of PREP and PEP Not sharing sharp objects like needles	1	1	1	0	1	1	Yes	Yes	During pregnancy During delivery During breast feeding	1	1
37	Rural	Divorced/Separated	No formal education	Self-employed (Casual laborer, peasant famer, petty trade)	None of the above	0	0	0	0	0	0	0	1	Does not know	0	0	0	1	Multiparous	Second trimester (From 13weeks till 24weeks)	3	No	14	2022-10-20	Negative	2022-10-20	No			Don't know	Sexual intercourse	1	0	0	0	0	0	Abstinence Faithful Use of PREP and PEP	1	1	0	0	1	0	Yes	Yes	During delivery During breast feeding	0	1
28	Rural	Divorced/Separated	No formal education	Unemployed	None of the above	0	0	0	0	0	0	0	1	Does not know	0	0	0	1	Multiparous	Second trimester (From 13weeks till 24weeks)	3	Yes	14	2022-09-13	Negative	2022-09-13	No			Don't know	Sexual intercourse Blood and blood product	1	1	0	0	0	0	Abstinence Use condom Use of PREP and PEP	1	0	1	0	1	0	Yes	Yes	During pregnancy During delivery During breast feeding	1	1
25	Urban	Married/Cohabiting	Secondary	Employed (by someone or an organization)	Electricity Working phone (landline or mobile)	1	0	0	1	0	0	0	0	Does not know	0	0	0	1	Uniparous	First trimester (From Conception to 12 weeks	8	Yes	4	2022-09-27	Negative	2022-09-27	Yes	2023-03-22	Negative		Sexual intercourse Injection and blades	1	0	0	1	0	0	Faithful Use condom	0	1	1	0	0	0	Yes	Yes	During delivery Others	0	1
27	Urban	Married/Cohabiting	Secondary	Unemployed	Electricity Working radio Working television Working phone (landline or mobile)	1	1	1	1	0	0	0	0	Cows, goats, sheep, pigs, camels or other large mammals Chickens, ducks, or other birds.	1	1	0	0	Multiparous	First trimester (From Conception to 12 weeks	5	Yes	12	2023-02-15	Negative	2023-02-15	No			Test to be done today	Sexual intercourse MTCT	1	0	1	0	0	0	Abstinence	1	0	0	0	0	0	Yes	Yes	During delivery During breast feeding	0	1
22	Urban	Married/Cohabiting	Secondary	Unemployed	Working television Working solar panel	0	0	1	0	0	1	0	0	Does not know	0	0	0	1	Multiparous	First trimester (From Conception to 12 weeks	5	No	12	2022-12-20	Negative	2022-12-20	No			Don't know	Sexual intercourse Injection and blades	1	0	0	1	0	0	Not sharing sharp objects like needles Use condom	0	0	1	0	0	1	Yes	Yes	During breast feeding During delivery	0	1
30	Rural	Married/Cohabiting	Secondary	Self-employed (Casual laborer, peasant famer, petty trade)	Working radio Electricity	1	1	0	0	0	0	0	0	Cows, goats, sheep, pigs, camels or other large mammals	0	1	0	0	Multiparous	Second trimester (From 13weeks till 24weeks)	5	Yes	14	2023-12-14	Negative	2023-12-14	Yes	2023-04-16	Negative		Sexual intercourse Blood and blood product MTCT	1	1	1	0	0	0	Abstinence Faithful Not sharing sharp objects like needles	1	1	0	0	0	1	Yes	Yes	During delivery During breast feeding	0	1
35	Urban	Married/Cohabiting	Secondary	Self-employed (Casual laborer, peasant famer, petty trade)	Working radio Working phone (landline or mobile) Working solar panel	0	1	0	1	0	1	0	0	Chickens, ducks, or other birds.	1	0	0	0	Multiparous	Second trimester (From 13weeks till 24weeks)	5	Yes	16	2022-12-16	Negative	2022-12-16	No			Was not told to go for a test	Sexual intercourse Injection and blades	1	0	0	1	0	0	Use condom	0	0	1	0	0	0	Yes	Yes	During breast feeding During pregnancy	1	0
22	Urban	Married/Cohabiting	Secondary	Unemployed	Working solar panel Working phone (landline or mobile) Working radio	0	1	0	1	0	1	0	0	Chickens, ducks, or other birds.	1	0	0	0	Uniparous	First trimester (From Conception to 12 weeks	6	Yes	4	2022-11-21	Negative	2022-11-21	No			Doesn't know	Sexual intercourse Blood and blood product	1	1	0	0	0	0	Use of PREP and PEP Not sharing sharp objects like needles	0	0	0	0	1	1	Yes	Yes	During delivery During breast feeding	0	1
23	Urban	Married/Cohabiting	Primary	Unemployed	Electricity Working radio Working phone (landline or mobile)	1	1	0	1	0	0	0	0	Does not know	0	0	0	1	Multiparous	Second trimester (From 13weeks till 24weeks)	7	No	21	2023-12-17	Negative	2023-12-17	Yes	2023-04-25	Negative		Sexual intercourse Blood and blood product Injection and blades	1	1	0	1	0	0	Abstinence Faithful Use condom	1	1	1	0	0	0	Yes	Yes	During breast feeding	0	0
223	Urban	Married/Cohabiting	Primary	Self-employed (Casual laborer, peasant famer, petty trade)	None of the above	0	0	0	0	0	0	0	1	Cows, goats, sheep, pigs, camels or other large mammals	0	1	0	0	Multiparous	First trimester (From Conception to 12 weeks	8	No	4	2023-12-28	Negative	2023-12-29	Yes	2023-03-15	Negative		Sexual intercourse	1	0	0	0	0	0	Use condom Abstinence	1	0	1	0	0	0	No	No	During breast feeding	0	0
19	Rural	Married/Cohabiting	Secondary	Unemployed	Working radio	0	1	0	0	0	0	0	0	Cows, goats, sheep, pigs, camels or other large mammals	0	1	0	0	Multiparous	First trimester (From Conception to 12 weeks	5	No	13	2022-12-11	Negative	2022-12-11	Yes	2023-04-25	Negative		Sexual intercourse Blood and blood product Injection and blades	1	1	0	1	0	0	Abstinence Use condom	1	0	1	0	0	0	Yes	Yes	During delivery	0	1
23	Rural	Married/Cohabiting	Secondary	Self-employed (Casual laborer, peasant famer, petty trade)	Working radio Working phone (landline or mobile)	0	1	0	1	0	0	0	0	Chickens, ducks, or other birds.	1	0	0	0	Multiparous	Second trimester (From 13weeks till 24weeks)	6	No	18	2022-12-16	Negative	2022-12-16	No			Don't know	Injection and blades	0	0	0	1	0	0	Use condom	0	0	1	0	0	0	Yes	Yes	During delivery	0	1
18	Rural	Single/never married	Primary	Unemployed	Electricity Working television Working phone (landline or mobile)	1	0	1	1	0	0	0	0	Cows, goats, sheep, pigs, camels or other large mammals Chickens, ducks, or other birds.	1	1	0	0	Uniparous	First trimester (From Conception to 12 weeks	4	No	12	2022-12-12	Negative	2022-12-12	No			Nurses never sent us to the lab	Sexual intercourse Blood and blood product	1	1	0	0	0	0	Abstinence Not sharing sharp objects like needles	1	0	0	0	0	1	Yes	No	Others	0	0
19	Rural	Single/never married	Secondary	Self-employed (Casual laborer, peasant famer, petty trade)	Electricity Working radio Working phone (landline or mobile)	1	1	0	1	0	0	0	0	Does not know	0	0	0	1	Uniparous	Second trimester (From 13weeks till 24weeks)	5	No	13	2022-11-28	Negative	2022-11-28	Yes	2023-05-14	Negative		Sexual intercourse Injection and blades	1	0	0	1	0	0	Use condom	0	0	1	0	0	0	Yes	Yes	During delivery During breast feeding	0	1
25	Rural	Single/never married	Secondary	Unemployed	None of the above	0	0	0	0	0	0	0	1	Does not know	0	0	0	1	Multiparous	Second trimester (From 13weeks till 24weeks)	3	No	14	2022-11-07	Negative	2022-11-07	No			Haven't been able to be coming back to facility for ANC	Sexual intercourse	1	0	0	0	0	0	Abstinence	1	0	0	0	0	0	No	No	Others	0	0
22	Rural	Single/never married	Primary	Unemployed	None of the above	0	0	0	0	0	0	0	1	Chickens, ducks, or other birds.	1	0	0	0	Multiparous	Second trimester (From 13weeks till 24weeks)	2	No	16	2022-11-03	Negative	2022-11-02	No			Don't know	Sexual intercourse	1	0	0	0	0	0	Use condom	0	0	1	0	0	0	Yes	Yes	During delivery	0	1
18	Rural	Single/never married	Primary	Unemployed	None of the above	0	0	0	0	0	0	0	1	Chickens, ducks, or other birds.	1	0	0	0	Uniparous	Second trimester (From 13weeks till 24weeks)	2	No	16	2022-12-08	Negative	2022-11-08	No			Long distance so didn't come back for ANC	I don’t know	0	0	0	0	1	0	I don’t know	0	0	0	1	0	0	No	No	Others	0	0
20	Rural	Married/Cohabiting	Secondary	Self-employed (Casual laborer, peasant famer, petty trade)	Working phone (landline or mobile)	0	0	0	1	0	0	0	0	Chickens, ducks, or other birds. Cows, goats, sheep, pigs, camels or other large mammals	1	1	0	0	Multiparous	Second trimester (From 13weeks till 24weeks)	4	No	14	2022-11-08	Negative	2022-11-08	No			Was told no testing kits	Sexual intercourse Blood and blood product Injection and blades	1	1	0	1	0	0	Use condom Abstinence Faithful Not sharing sharp objects like needles	1	1	1	0	0	1	Yes	Yes	During pregnancy	1	0
21	Rural	Single/never married	Primary	Unemployed	None of the above	0	0	0	0	0	0	0	1	Chickens, ducks, or other birds.	1	0	0	0	Multiparous	Second trimester (From 13weeks till 24weeks)	4	No	13	2022-08-18	Negative	2022-08-18	No			Don't know	I don’t know	0	0	0	0	1	0	I don’t know	0	0	0	1	0	0	No	No	Others	0	0
28	Rural	Married/Cohabiting	Primary	Self-employed (Casual laborer, peasant famer, petty trade)	Working phone (landline or mobile) Working solar panel	0	0	0	1	0	1	0	0	Chickens, ducks, or other birds.	1	0	0	0	Multiparous	First trimester (From Conception to 12 weeks	3	No	4	2022-10-26	Negative	2022-11-26	No			Don't know	Sexual intercourse Injection and blades	1	0	0	1	0	0	Use condom Not sharing sharp objects like needles	0	0	1	0	0	1	Yes	Yes	Others	0	0
23	Rural	Married/Cohabiting	Secondary	Self-employed (Casual laborer, peasant famer, petty trade)	None of the above	0	0	0	0	0	0	0	1	Does not know	0	0	0	1	Uniparous	Second trimester (From 13weeks till 24weeks)	3	No	16	2022-12-27	Negative	2022-12-27	Yes	2022-12-27	Negative		Sexual intercourse Injection and blades	1	0	0	1	0	0	Not sharing sharp objects like needles Abstinence	1	0	0	0	0	1	No	No	Others	0	0
34	Rural	Married/Cohabiting	No formal education	Self-employed (Casual laborer, peasant famer, petty trade)	Working phone (landline or mobile)	0	0	0	1	0	0	0	0	Chickens, ducks, or other birds. Cows, goats, sheep, pigs, camels or other large mammals	1	1	0	0	Multiparous	First trimester (From Conception to 12 weeks	3	Yes	4	2022-12-30	Negative	2022-12-30	No			Don't know	Sexual intercourse MTCT Injection and blades	1	0	1	1	0	0	Use of PREP and PEP	0	0	0	0	1	0	Yes	Yes	During delivery	0	1
26	Urban	Married/Cohabiting	Secondary	Self-employed (Casual laborer, peasant famer, petty trade)	Electricity Working television Working radio Working phone (landline or mobile) Working solar panel	1	1	1	1	0	1	0	0	Does not know	0	0	0	1	Multiparous	Second trimester (From 13weeks till 24weeks)	5	Yes	14	2022-12-18	Negative	2022-12-18	No			No reason	I don’t know	0	0	0	0	1	0	I don’t know	0	0	0	1	0	0	Yes	Yes	Others	0	0
19	Urban	Married/Cohabiting	Secondary	Unemployed	Working radio Working phone (landline or mobile)	0	1	0	1	0	0	0	0	Does not know	0	0	0	1	Uniparous	First trimester (From Conception to 12 weeks	8	No	12	2022-10-27	Negative	2022-10-27	No			They only test at first visit	Sexual intercourse Blood and blood product Injection and blades MTCT	1	1	1	1	0	0	Abstinence Use condom Not sharing sharp objects like needles	1	0	1	0	0	1	Yes	Yes	During breast feeding During delivery	0	1
37	Rural	Single/never married	No formal education	Unemployed	None of the above	0	0	0	0	0	0	0	1	Does not know	0	0	0	1	Multiparous	Second trimester (From 13weeks till 24weeks)	3	No	18	2022-11-27	Negative	2022-11-27	No			Don't know	Sexual intercourse Injection and blades	1	0	0	1	0	0	Faithful	0	1	0	0	0	0	Yes	Yes	During pregnancy During delivery	1	1
38	Rural	Married/Cohabiting	No formal education	Self-employed (Casual laborer, peasant famer, petty trade)	None of the above	0	0	0	0	0	0	0	1	Chickens, ducks, or other birds.	1	0	0	0	Multiparous	Second trimester (From 13weeks till 24weeks)	2	No	14	2022-11-14	Negative	2022-11-14	No			Long distance	Sexual intercourse	1	0	0	0	0	0	Abstinence Faithful	1	1	0	0	0	0	Yes	Yes	During pregnancy During delivery During breast feeding	1	1
36	Rural	Married/Cohabiting	No formal education	Unemployed	None of the above	0	0	0	0	0	0	0	1	Does not know	0	0	0	1	Multiparous	Second trimester (From 13weeks till 24weeks)	4	No	14	2022-11-14	Negative	2022-11-14	No			Don't know	Sexual intercourse Blood and blood product MTCT	1	1	1	0	0	0	Abstinence Faithful Use condom Use of PREP and PEP	1	1	1	0	1	0	Yes	Yes	During pregnancy During delivery	1	1
28	Rural	Married/Cohabiting	No formal education	Self-employed (Casual laborer, peasant famer, petty trade)	None of the above	0	0	0	0	0	0	0	1	Does not know	0	0	0	1	Multiparous	First trimester (From Conception to 12 weeks	3	Yes	12	2022-11-14	Negative	2022-11-14	No			Long distance	Sexual intercourse Blood and blood product	1	1	0	0	0	0	Abstinence Use condom Use of PREP and PEP	1	0	1	0	1	0	Yes	Yes	During pregnancy During delivery During breast feeding	1	1
23	Rural	Single/never married	No formal education	Unemployed	None of the above	0	0	0	0	0	0	0	1	Does not know	0	0	0	1	Multiparous	First trimester (From Conception to 12 weeks	3	Yes	12	2022-11-17	Negative	2022-11-17	No			Long distance	Sexual intercourse Blood and blood product	1	1	0	0	0	0	Abstinence Faithful Use condom	1	1	1	0	0	0	Yes	Yes	During pregnancy During delivery	1	1
18	Urban	Single/never married	No formal education	Unemployed	None of the above	0	0	0	0	0	0	0	1	Does not know	0	0	0	1	Uniparous	Second trimester (From 13weeks till 24weeks)	3	No	20	2022-12-22	Negative	2022-12-22	No			Was away	Sexual intercourse	1	0	0	0	0	0	Use of PREP and PEP Use condom	0	0	1	0	1	0	No	Yes	During pregnancy During delivery During breast feeding	1	1
32	Rural	Married/Cohabiting	No formal education	Unemployed	None of the above	0	0	0	0	0	0	0	1	Chickens, ducks, or other birds.	1	0	0	0	Multiparous	Second trimester (From 13weeks till 24weeks)	3	No	20	2022-12-28	Negative	2022-12-28	Yes	2022-12-28	Negative		I don’t know	0	0	0	0	1	0	I don’t know	0	0	0	1	0	0	No	No	Others	0	0
21	Rural	Single/never married	No formal education	Unemployed	None of the above	0	0	0	0	0	0	0	1	Does not know	0	0	0	1	Multiparous	Second trimester (From 13weeks till 24weeks)	3	No	20	2022-12-20	Negative	2022-12-20	No			Don't know	I don’t know	0	0	0	0	1	0	I don’t know	0	0	0	1	0	0	No	No	Others	0	0
29	Rural	Single/never married	No formal education	Self-employed (Casual laborer, peasant famer, petty trade)	None of the above	0	0	0	0	0	0	0	1	Chickens, ducks, or other birds.	1	0	0	0	Multiparous	Second trimester (From 13weeks till 24weeks)	3	No	18	2022-12-16	Negative	2022-12-16	No			Long distance	I don’t know	0	0	0	0	1	0	I don’t know	0	0	0	1	0	0	No	No	Others	0	0
37	Rural	Single/never married	No formal education	Self-employed (Casual laborer, peasant famer, petty trade)	None of the above	0	0	0	0	0	0	0	1	Does not know	0	0	0	1	Multiparous	Second trimester (From 13weeks till 24weeks)	2	Yes	20	2022-12-16	Negative	2022-12-16	No			For The appointment	Sexual intercourse MTCT Injection and blades	1	0	1	1	0	0	Not sharing sharp objects like needles Use condom Abstinence	1	0	1	0	0	1	Yes	Yes	During delivery	0	1
22	Rural	Married/Cohabiting	Secondary	Self-employed (Casual laborer, peasant famer, petty trade)	Working phone (landline or mobile) Working radio	0	1	0	1	0	0	0	0	Chickens, ducks, or other birds.	1	0	0	0	Multiparous	First trimester (From Conception to 12 weeks	5	No	12	2022-12-29	Negative	2023-11-29	No			Don't know	Injection and blades	0	0	0	1	0	0	Not sharing sharp objects like needles	0	0	0	0	0	1	Yes	Yes	During delivery During breast feeding	0	1
574	Rural	Married/Cohabiting	Primary	Self-employed (Casual laborer, peasant famer, petty trade)	Working radio Working phone (landline or mobile) Working solar panel	0	1	0	1	0	1	0	0	Cows, goats, sheep, pigs, camels or other large mammals	0	1	0	0	Uniparous	Second trimester (From 13weeks till 24weeks)	6	No	18	2022-12-13	Negative	2022-12-13	No			Not given	Sexual intercourse	1	0	0	0	0	0	Use condom	0	0	1	0	0	0	Yes	Yes	Others	0	0
23	Urban	Married/Cohabiting	Tertiary	Employed (by someone or an organization)	Electricity Working radio Working television Working phone (landline or mobile)	1	1	1	1	0	0	0	0	Does not know	0	0	0	1	Multiparous	Second trimester (From 13weeks till 24weeks)	6	Yes	16	2022-12-13	Negative	2022-12-13	No			Not given	Sexual intercourse Blood and blood product Injection and blades MTCT	1	1	1	1	0	0	Abstinence Faithful Use condom Use of PREP and PEP Not sharing sharp objects like needles	1	1	1	0	1	1	Yes	Yes	During breast feeding During delivery	0	1
25	Urban	Single/never married	Tertiary	Self-employed (Casual laborer, peasant famer, petty trade)	Electricity Working radio Working television Working phone (landline or mobile)	1	1	1	1	0	0	0	0	Does not know	0	0	0	1	Multiparous	Second trimester (From 13weeks till 24weeks)	6	No	14	2022-12-13	Negative	2022-12-13	No			They only test at first anc	Sexual intercourse Blood and blood product	1	1	0	0	0	0	Use condom Use of PREP and PEP Not sharing sharp objects like needles	0	0	1	0	1	1	Yes	Yes	During delivery	0	1
31	Rural	Married/Cohabiting	Primary	Self-employed (Casual laborer, peasant famer, petty trade)	None of the above	0	0	0	0	0	0	0	1	Chickens, ducks, or other birds.	1	0	0	0	Multiparous	Second trimester (From 13weeks till 24weeks)	3	No	24	2022-12-13	Negative	2022-12-13	No			Doesn't know	I don’t know	0	0	0	0	1	0	I don’t know	0	0	0	1	0	0	No	Yes	Others	0	0
18	Rural	Single/never married	Secondary	Unemployed	Working phone (landline or mobile)	0	0	0	1	0	0	0	0	Cows, goats, sheep, pigs, camels or other large mammals	0	1	0	0	Uniparous	Second trimester (From 13weeks till 24weeks)	5	No	16	2022-12-13	Negative	2022-12-13	No			Health workers never told me go to for a blood test	Sexual intercourse	1	0	0	0	0	0	Abstinence Use condom	1	0	1	0	0	0	Yes	Yes	During delivery	0	1
26	Rural	Married/Cohabiting	Secondary	Self-employed (Casual laborer, peasant famer, petty trade)	Working solar panel	0	0	0	0	0	1	0	0	Chickens, ducks, or other birds.	1	0	0	0	Uniparous	Second trimester (From 13weeks till 24weeks)	4	Yes	14	2022-11-30	Negative	2022-11-30	Yes	2022-04-27	Negative		Sexual intercourse Injection and blades	1	0	0	1	0	0	Use condom	0	0	1	0	0	0	Yes	Yes	During pregnancy During delivery During breast feeding	1	1
26	Rural	Married/Cohabiting	Primary	Self-employed (Casual laborer, peasant famer, petty trade)	None of the above	0	0	0	0	0	0	0	1	Chickens, ducks, or other birds. Cows, goats, sheep, pigs, camels or other large mammals	1	1	0	0	Multiparous	First trimester (From Conception to 12 weeks	4	No	4	2022-08-12	Negative	2022-08-12	No			Don't know	Sexual intercourse Injection and blades	1	0	0	1	0	0	Abstinence Use condom Faithful Not sharing sharp objects like needles	1	1	1	0	0	1	No	No	During breast feeding During delivery	0	1
22	Rural	Married/Cohabiting	Primary	Unemployed	None of the above	0	0	0	0	0	0	0	1	Chickens, ducks, or other birds.	1	0	0	0	Multiparous	Second trimester (From 13weeks till 24weeks)	3	No	14	2022-10-08	Negative	2022-09-08	No			Don't know	Sexual intercourse	1	0	0	0	0	0	Use condom	0	0	1	0	0	0	No	No	Others	0	0
24	Rural	Married/Cohabiting	Primary	Unemployed	Working phone (landline or mobile) None of the above	0	0	0	1	0	0	0	1	Chickens, ducks, or other birds.	1	0	0	0	Multiparous	Second trimester (From 13weeks till 24weeks)	2	Yes	14	2022-10-17	Negative	2022-09-17	No			Far distance so missed my appointment	Injection and blades Blood and blood product Sexual intercourse	1	1	0	1	0	0	Abstinence Faithful Use condom Not sharing sharp objects like needles	1	1	1	0	0	1	Yes	Yes	During delivery During breast feeding	0	1
18	Rural	Single/never married	Primary	Unemployed	None of the above	0	0	0	0	0	0	0	1	Chickens, ducks, or other birds.	1	0	0	0	Uniparous	First trimester (From Conception to 12 weeks	3	No	4	2022-10-27	Negative	2022-10-27	No			I can't tell	I don’t know	0	0	0	0	1	0	I don’t know	0	0	0	1	0	0	No	No	Others	0	0
734	Rural	Single/never married	Primary	Unemployed	None of the above	0	0	0	0	0	0	0	1	Does not know	0	0	0	1	Uniparous	Second trimester (From 13weeks till 24weeks)	3	No	14	2022-11-17	Negative	2022-10-17	No			Don't know	I don’t know	0	0	0	0	1	0	I don’t know	0	0	0	1	0	0	No	No	Others	0	0
32	Rural	Married/Cohabiting	No formal education	Self-employed (Casual laborer, peasant famer, petty trade)	Working phone (landline or mobile) Working solar panel	0	0	0	1	0	1	0	0	Chickens, ducks, or other birds.	1	0	0	0	Multiparous	Second trimester (From 13weeks till 24weeks)	2	No	14	2022-10-17	Negative	2022-10-17	No			Had travelled somewhere so missed	Sexual intercourse I don’t know Injection and blades	1	0	0	1	1	0	Abstinence Faithful Not sharing sharp objects like needles	1	1	0	0	0	1	Yes	Yes	During delivery During pregnancy	1	1
38	Rural	Divorced/Separated	No formal education	Unemployed	Working phone (landline or mobile)	0	0	0	1	0	0	0	0	Chickens, ducks, or other birds.	1	0	0	0	Multiparous	First trimester (From Conception to 12 weeks	4	No	12	2022-11-17	Negative	2022-11-17	No			No testing kits	Sexual intercourse Injection and blades	1	0	0	1	0	0	Abstinence Faithful Use condom Not sharing sharp objects like needles	1	1	1	0	0	1	Yes	Yes	During pregnancy During delivery During breast feeding	1	1
17	Rural	Single/never married	No formal education	Unemployed	None of the above	0	0	0	0	0	0	0	1	Does not know	0	0	0	1	Multiparous	Second trimester (From 13weeks till 24weeks)	3	No	20	2022-12-08	Negative	2022-12-08	No			Don't know	Sexual intercourse Injection and blades	1	0	0	1	0	0	I don’t know	0	0	0	1	0	0	No	No	Others	0	0
19	Rural	Single/never married	No formal education	Unemployed	None of the above	0	0	0	0	0	0	0	1	Does not know	0	0	0	1	Uniparous	First trimester (From Conception to 12 weeks	2	No	12	2022-12-08	Negative	2022-12-08	Yes	2023-04-07	Negative		Sexual intercourse Blood and blood product	1	1	0	0	0	0	Abstinence Faithful Use of PREP and PEP	1	1	0	0	1	0	No	No	Others	0	0
29	Rural	Married/Cohabiting	No formal education	Unemployed	None of the above	0	0	0	0	0	0	0	1	Does not know	0	0	0	1	Multiparous	Second trimester (From 13weeks till 24weeks)	2	No	24	2022-12-09	Test not done	2022-12-09	No			Don't know	Sexual intercourse Blood and blood product	1	1	0	0	0	0	Use condom Not sharing sharp objects like needles	0	0	1	0	0	1	No	No	Others	0	0
28	Rural	Married/Cohabiting	No formal education	Self-employed (Casual laborer, peasant famer, petty trade)	None of the above	0	0	0	0	0	0	0	1	Does not know	0	0	0	1	Multiparous	Second trimester (From 13weeks till 24weeks)	2	No	14	2022-12-13	Negative	2022-12-13	No			Don't know	Sexual intercourse	1	0	0	0	0	0	Abstinence Use condom Use of PREP and PEP	1	0	1	0	1	0	Yes	Yes	During pregnancy During delivery During breast feeding	1	1
17	Rural	Single/never married	No formal education	Unemployed	None of the above	0	0	0	0	0	0	0	1	Does not know	0	0	0	1	Multiparous	First trimester (From Conception to 12 weeks	3	No	8	2022-12-13	Negative	2022-12-13	No			Don't know	Injection and blades	0	0	0	1	0	0	Use condom	0	0	1	0	0	0	No	No	Others	0	0
25	Rural	Single/never married	No formal education	Self-employed (Casual laborer, peasant famer, petty trade)	None of the above	0	0	0	0	0	0	0	1	Chickens, ducks, or other birds.	1	0	0	0	Multiparous	First trimester (From Conception to 12 weeks	2	No	8	2022-12-13	Negative	2022-12-13	No			Don't know	I don’t know	0	0	0	0	1	0	I don’t know	0	0	0	1	0	0	No	No	Others	0	0
18	Rural	Single/never married	Primary	Unemployed	None of the above	0	0	0	0	0	0	0	1	Does not know	0	0	0	1	Uniparous	First trimester (From Conception to 12 weeks	2	No	8	2022-12-14	Negative	2022-12-14	No			Don't know	I don’t know	0	0	0	0	1	0	I don’t know	0	0	0	1	0	0	No	No	Others	0	0
24	Rural	Single/never married	Primary	Self-employed (Casual laborer, peasant famer, petty trade)	Working phone (landline or mobile)	0	0	0	1	0	0	0	0	Chickens, ducks, or other birds.	1	0	0	0	Multiparous	First trimester (From Conception to 12 weeks	4	Yes	8	2022-12-20	Negative	2022-12-20	Yes	2023-03-24	Negative		Sexual intercourse Blood and blood product MTCT Injection and blades	1	1	1	1	0	0	Abstinence Faithful Use condom Use of PREP and PEP	1	1	1	0	1	0	Yes	Yes	During pregnancy During delivery During breast feeding	1	1
31	Urban	Married/Cohabiting	Secondary	Unemployed	Working phone (landline or mobile)	0	0	0	1	0	0	0	0	Does not know	0	0	0	1	Multiparous	Second trimester (From 13weeks till 24weeks)	6	Yes	18	2022-12-12	Negative	2022-12-12	No			Never told to go for a test by the health worker	Injection and blades Sexual intercourse	1	0	0	1	0	0	I don’t know	0	0	0	1	0	0	Yes	Yes	During delivery During breast feeding	0	1
24	Urban	Single/never married	Secondary	Employed (by someone or an organization)	None of the above	0	0	0	0	0	0	0	1	Chickens, ducks, or other birds.	1	0	0	0	Multiparous	Second trimester (From 13weeks till 24weeks)	3	No	16	2022-12-17	Negative	2022-12-17	Yes	2023-04-27	Negative		Sexual intercourse Injection and blades MTCT	1	0	1	1	0	0	Faithful	0	1	0	0	0	0	Yes	Yes	During breast feeding	0	0
23	Urban	Married/Cohabiting	Primary	Unemployed	Electricity Working television	1	0	1	0	0	0	0	0	Chickens, ducks, or other birds.	1	0	0	0	Multiparous	First trimester (From Conception to 12 weeks	6	No	21	2023-12-30	Negative	2023-12-30	Yes	2023-04-27	Negative		Blood and blood product MTCT Sexual intercourse	1	1	1	0	0	0	Use condom Not sharing sharp objects like needles	0	0	1	0	0	1	Yes	Yes	During delivery During breast feeding	0	1
26	Rural	Married/Cohabiting	Secondary	Unemployed	Working television	0	0	1	0	0	0	0	0	Chickens, ducks, or other birds.	1	0	0	0	Multiparous	First trimester (From Conception to 12 weeks	6	No	4	2022-11-30	Negative	2022-11-30	Yes	2023-02-28	Negative		Sexual intercourse Blood and blood product Anal sex	1	1	0	0	0	1	Abstinence Faithful Use condom	1	1	1	0	0	0	Yes	Yes	During delivery	0	1
18	Rural	Married/Cohabiting	Primary	Self-employed (Casual laborer, peasant famer, petty trade)	Working radio Working phone (landline or mobile)	0	1	0	1	0	0	0	0	Chickens, ducks, or other birds.	1	0	0	0	Multiparous	First trimester (From Conception to 12 weeks	12	Yes	12	2023-10-25	Negative	2022-10-25	Yes	2023-01-25	Negative		Blood and blood product Injection and blades	0	1	0	1	0	0	Use condom Faithful	0	1	1	0	0	0	Yes	Yes	During delivery	0	1
19	Rural	Married/Cohabiting	Primary	Employed (by someone or an organization)	Working phone (landline or mobile) Working television	0	0	1	1	0	0	0	0	Cows, goats, sheep, pigs, camels or other large mammals	0	1	0	0	Multiparous	Second trimester (From 13weeks till 24weeks)	6	No	13	2022-11-21	Negative	2022-11-21	No			Didn't keep appointment	Blood and blood product Sexual intercourse	1	1	0	0	0	0	Faithful Use condom	0	1	1	0	0	0	Yes	Yes	During pregnancy During delivery During breast feeding	1	1
32	Urban	Married/Cohabiting	No formal education	Unemployed	Electricity	1	0	0	0	0	0	0	0	Cows, goats, sheep, pigs, camels or other large mammals	0	1	0	0	Multiparous	Second trimester (From 13weeks till 24weeks)	4	Yes	5	2022-10-23	Negative	2022-10-23	No			Expects it to be done today	Blood and blood product Injection and blades	0	1	0	1	0	0	Abstinence Faithful Not sharing sharp objects like needles	1	1	0	0	0	1	Yes	Yes	During delivery During pregnancy	1	1
25	Urban	Married/Cohabiting	Secondary	Self-employed (Casual laborer, peasant famer, petty trade)	Electricity Working radio Working television Working phone (landline or mobile) Working solar panel	1	1	1	1	0	1	0	0	Cows, goats, sheep, pigs, camels or other large mammals	0	1	0	0	Uniparous	First trimester (From Conception to 12 weeks	7	No	2	2020-10-17	Negative	2022-10-17	Yes	2023-03-26	Negative		Sexual intercourse	1	0	0	0	0	0	Faithful	0	1	0	0	0	0	Yes	Yes	During delivery	0	1
38	Rural	Single/never married	No formal education	Unemployed	Working television	0	0	1	0	0	0	0	0	Chickens, ducks, or other birds.	1	0	0	0	Multiparous	Third trimester (above 24 week)	3	Yes	30	2022-12-19	Negative	2022-12-19	Yes	2022-12-19	Negative		MTCT Sexual intercourse	1	0	1	0	0	0	Faithful	0	1	0	0	0	0	Yes	Yes	During delivery	0	1
27	Urban	Married/Cohabiting	Primary	Self-employed (Casual laborer, peasant famer, petty trade)	Electricity Working television Working phone (landline or mobile)	1	0	1	1	0	0	0	0	Cows, goats, sheep, pigs, camels or other large mammals	0	1	0	0	Multiparous	Second trimester (From 13weeks till 24weeks)	6	Yes	28	2022-11-25	Negative	2022-11-25	Yes	2023-11-25	Negative		Blood and blood product Injection and blades Sexual intercourse	1	1	0	1	0	0	Faithful Abstinence	1	1	0	0	0	0	Yes	Yes	During breast feeding	0	0
22	Rural	Married/Cohabiting	Secondary	Self-employed (Casual laborer, peasant famer, petty trade)	Working phone (landline or mobile)	0	0	0	1	0	0	0	0	Chickens, ducks, or other birds.	1	0	0	0	Multiparous	Second trimester (From 13weeks till 24weeks)	5	No	24	2022-11-29	Negative	2022-11-29	No			Don't know	Sexual intercourse Injection and blades	1	0	0	1	0	0	Faithful Not sharing sharp objects like needles Use condom	0	1	1	0	0	1	Yes	Yes	During breast feeding	0	0
18	Urban	Single/never married	Primary	Unemployed	None of the above	0	0	0	0	0	0	0	1	Does not know	0	0	0	1	Multiparous	First trimester (From Conception to 12 weeks	5	No	5	2022-11-26	Negative	2022-11-26	No			Missed appointment.	Sexual intercourse Blood and blood product Injection and blades	1	1	0	1	0	0	Abstinence Faithful Use condom Not sharing sharp objects like needles	1	1	1	0	0	1	Yes	Yes	During breast feeding	0	0
21	Urban	Married/Cohabiting	Secondary	Self-employed (Casual laborer, peasant famer, petty trade)	Working radio Working phone (landline or mobile)	0	1	0	1	0	0	0	0	Cows, goats, sheep, pigs, camels or other large mammals	0	1	0	0	Uniparous	First trimester (From Conception to 12 weeks	6	Yes	6	2022-12-14	Negative	2022-12-14	No			Didn't know it was necessary	Blood and blood product Sexual intercourse	1	1	0	0	0	0	Abstinence Faithful	1	1	0	0	0	0	Yes	Yes	During pregnancy During delivery	1	1
29	Urban	Single/never married	Secondary	Unemployed	Electricity	1	0	0	0	0	0	0	0	Chickens, ducks, or other birds.	1	0	0	0	Multiparous	First trimester (From Conception to 12 weeks	5	No	12	2022-10-25	Negative	2021-10-25	No			Not necessary	Sexual intercourse MTCT	1	0	1	0	0	0	Abstinence Use condom	1	0	1	0	0	0	Yes	Yes	During delivery	0	1
35	Urban	Married/Cohabiting	Secondary	Self-employed (Casual laborer, peasant famer, petty trade)	Electricity Working radio	1	1	0	0	0	0	0	0	Chickens, ducks, or other birds.	1	0	0	0	Multiparous	Second trimester (From 13weeks till 24weeks)	6	No	20	2022-12-12	Negative	2022-12-12	No			Missed appointment	Sexual intercourse Injection and blades Blood and blood product	1	1	0	1	0	0	Faithful Use condom Not sharing sharp objects like needles	0	1	1	0	0	1	Yes	Yes	During pregnancy During breast feeding	1	0
32	Rural	Married/Cohabiting	Primary	Self-employed (Casual laborer, peasant famer, petty trade)	Electricity Working television	1	0	1	0	0	0	0	0	Does not know	0	0	0	1	Multiparous	Second trimester (From 13weeks till 24weeks)	6	Yes	24	2022-11-24	Negative	2022-12-24	Yes	2023-03-30	Negative		Sexual intercourse Injection and blades	1	0	0	1	0	0	Faithful Not sharing sharp objects like needles	0	1	0	0	0	1	Yes	Yes	During delivery During breast feeding	0	1
22	Urban	Married/Cohabiting	Secondary	Unemployed	Electricity Working phone (landline or mobile)	1	0	0	1	0	0	0	0	Does not know	0	0	0	1	Multiparous	First trimester (From Conception to 12 weeks	5	Yes	9	2022-12-28	Negative	2022-12-28	No			Not given any reason	I don’t know	0	0	0	0	1	0	I don’t know	0	0	0	1	0	0	No	Yes	Others	0	0
21	Rural	Married/Cohabiting	Secondary	Self-employed (Casual laborer, peasant famer, petty trade)	Electricity Working radio Working phone (landline or mobile)	1	1	0	1	0	0	0	0	Chickens, ducks, or other birds.	1	0	0	0	Uniparous	First trimester (From Conception to 12 weeks	3	No	12	2022-10-10	Negative	2022-10-10	Yes	2023-01-28	Negative		Sexual intercourse Blood and blood product Injection and blades	1	1	0	1	0	0	Abstinence Use condom	1	0	1	0	0	0	Yes	Yes	During delivery	0	1
26	Urban	Married/Cohabiting	Secondary	Self-employed (Casual laborer, peasant famer, petty trade)	Electricity Working radio Working television Working phone (landline or mobile)	1	1	1	1	0	0	0	0	Does not know	0	0	0	1	Multiparous	First trimester (From Conception to 12 weeks	4	Yes	2	2022-10-11	Negative	2022-10-11	Yes	2023-02-23	Negative		Sexual intercourse	1	0	0	0	0	0	Use condom	0	0	1	0	0	0	No	No	Others	0	0
32	Rural	Married/Cohabiting	Primary	Self-employed (Casual laborer, peasant famer, petty trade)	Working radio Working phone (landline or mobile) Working solar panel	0	1	0	1	0	1	0	0	Chickens, ducks, or other birds. Cows, goats, sheep, pigs, camels or other large mammals	1	1	0	0	Uniparous	First trimester (From Conception to 12 weeks	6	No	12	2022-10-12	Negative	2022-10-12	Yes	2023-02-11	Negative		Injection and blades	0	0	0	1	0	0	Not sharing sharp objects like needles	0	0	0	0	0	1	Yes	Yes	Others	0	0
32	Urban	Single/never married	Secondary	Employed (by someone or an organization)	Electricity Working radio Working phone (landline or mobile)	1	1	0	1	0	0	0	0	Does not know	0	0	0	1	Multiparous	Second trimester (From 13weeks till 24weeks)	4	Yes	18	2022-10-13	Negative	2022-10-13	No			Appointment reached when had delivered	Sexual intercourse Injection and blades	1	0	0	1	0	0	Abstinence Faithful Use condom Not sharing sharp objects like needles	1	1	1	0	0	1	Yes	Yes	During delivery	0	1
32	Urban	Married/Cohabiting	Primary	Self-employed (Casual laborer, peasant famer, petty trade)	Working radio	0	1	0	0	0	0	0	0	Chickens, ducks, or other birds.	1	0	0	0	Multiparous	Second trimester (From 13weeks till 24weeks)	2	No	22	2022-10-14	Negative	2022-10-14	No			Delivered before it was done	Sexual intercourse	1	0	0	0	0	0	I don’t know	0	0	0	1	0	0	Yes	No	During delivery	0	1
33	Urban	Single/never married	Tertiary	Employed (by someone or an organization)	Electricity Working television Working phone (landline or mobile)	1	0	1	1	0	0	0	0	Does not know	0	0	0	1	Multiparous	Third trimester (above 24 week)	1	No	26	2022-10-08	Negative	2022-10-08	No			Didn't go back for anc	Injection and blades Blood and blood product Sexual intercourse	1	1	0	1	0	0	Use condom Not sharing sharp objects like needles	0	0	1	0	0	1	Yes	Yes	During delivery During breast feeding	0	1
24	Rural	Married/Cohabiting	Primary	Self-employed (Casual laborer, peasant famer, petty trade)	Electricity Working phone (landline or mobile)	1	0	0	1	0	0	0	0	Cows, goats, sheep, pigs, camels or other large mammals	0	1	0	0	Uniparous	Second trimester (From 13weeks till 24weeks)	6	Yes	19	2022-05-10	Negative	2022-05-10	No			Never tested	Blood and blood product Injection and blades Sexual intercourse MTCT	1	1	1	1	0	0	Abstinence Faithful Use condom Not sharing sharp objects like needles	1	1	1	0	0	1	Yes	Yes	During delivery	0	1
24	Rural	Single/never married	Primary	Unemployed	Working radio	0	1	0	0	0	0	0	0	Cows, goats, sheep, pigs, camels or other large mammals	0	1	0	0	Uniparous	Second trimester (From 13weeks till 24weeks)	3	No	21	2022-09-20	Negative	2022-09-20	No			Delayed to start ANC	Sexual intercourse	1	0	0	0	0	0	Abstinence	1	0	0	0	0	0	Yes	Yes	During pregnancy During delivery During breast feeding	1	1
24	Urban	Married/Cohabiting	Tertiary	Employed (by someone or an organization)	Electricity Working radio Working television Working phone (landline or mobile) Working refrigerator	1	1	1	1	1	0	0	0	Does not know	0	0	0	1	Multiparous	Second trimester (From 13weeks till 24weeks)	4	Yes	14	2022-08-25	Negative	2022-08-25	Yes	2023-01-26	Negative		Sexual intercourse Blood and blood product MTCT Injection and blades	1	1	1	1	0	0	Use condom Not sharing sharp objects like needles	0	0	1	0	0	1	Yes	Yes	During breast feeding	0	0
18	Rural	Single/never married	Primary	Unemployed	Working radio Electricity Working phone (landline or mobile) Working solar panel	1	1	0	1	0	1	0	0	Cows, goats, sheep, pigs, camels or other large mammals Chickens, ducks, or other birds. Rabbits, guinea pigs, or other small mammals	1	1	1	0	Uniparous	Second trimester (From 13weeks till 24weeks)	4	No	18	2022-10-26	Negative	2022-10-26	Yes	2023-03-28	Negative		I don’t know	0	0	0	0	1	0	I don’t know	0	0	0	1	0	0	No	No	Others	0	0
20	Rural	Married/Cohabiting	Secondary	Self-employed (Casual laborer, peasant famer, petty trade)	None of the above	0	0	0	0	0	0	0	1	Chickens, ducks, or other birds. Does not know	1	0	0	1	Multiparous	Second trimester (From 13weeks till 24weeks)	3	No	20	2022-10-27	Negative	2022-10-27	Yes	2023-03-20	Negative		MTCT Injection and blades Blood and blood product	0	1	1	1	0	0	Not sharing sharp objects like needles	0	0	0	0	0	1	Yes	Yes	During delivery	0	1
17	Urban	Single/never married	Primary	Unemployed	Electricity Working radio	1	1	0	0	0	0	0	0	Does not know	0	0	0	1	Uniparous	First trimester (From Conception to 12 weeks	6	No	4	2022-08-27	Negative	2022-08-27	Yes	2023-02-22	Negative		I don’t know	0	0	0	0	1	0	I don’t know	0	0	0	1	0	0	No	No	During delivery	0	1
31	Urban	Divorced/Separated	No formal education	Self-employed (Casual laborer, peasant famer, petty trade)	Working radio Working phone (landline or mobile)	0	1	0	1	0	0	0	0	Does not know	0	0	0	1	Multiparous	Third trimester (above 24 week)	4	No	26	2022-11-01	Negative	2022-11-01	No			Not goven	Sexual intercourse	1	0	0	0	0	0	I don’t know	0	0	0	1	0	0	Yes	No	During breast feeding	0	0
22	Urban	Married/Cohabiting	Secondary	Employed (by someone or an organization)	Electricity Working radio Working television Working phone (landline or mobile)	1	1	1	1	0	0	0	0	Does not know	0	0	0	1	Uniparous	Third trimester (above 24 week)	3	Yes	26	2022-09-03	Negative	2022-09-03	No			Delivered before eligibility	Sexual intercourse Blood and blood product MTCT Injection and blades	1	1	1	1	0	0	Abstinence Faithful Use condom Use of PREP and PEP Not sharing sharp objects like needles	1	1	1	0	1	1	Yes	Yes	During delivery During breast feeding	0	1
23	Rural	Single/never married	Primary	Unemployed	Working phone (landline or mobile)	0	0	0	1	0	0	0	0	Does not know	0	0	0	1	Multiparous	First trimester (From Conception to 12 weeks	2	No	12	2022-12-07	Negative	2022-12-07	No			Didn't come back, perhaps today.	Sexual intercourse Injection and blades	1	0	0	1	0	0	Use condom	0	0	1	0	0	0	Yes	Yes	During pregnancy	1	0
24	Urban	Married/Cohabiting	Primary	Unemployed	Working television Working phone (landline or mobile) Electricity	1	0	1	1	0	0	0	0	Does not know	0	0	0	1	Uniparous	First trimester (From Conception to 12 weeks	8	No	12	2022-05-10	Negative	2022-05-10	No			Travelled	Sexual intercourse	1	0	0	0	0	0	Faithful	0	1	0	0	0	0	Yes	Yes	During delivery During pregnancy	1	1
23	Urban	Married/Cohabiting	Primary	Unemployed	Electricity Working phone (landline or mobile)	1	0	0	1	0	0	0	0	Does not know	0	0	0	1	Uniparous	Second trimester (From 13weeks till 24weeks)	3	Yes	13	2023-10-19	Negative	2022-10-19	Yes	2023-01-21	Negative		Sexual intercourse	1	0	0	0	0	0	Abstinence Faithful	1	1	0	0	0	0	Yes	Yes	During delivery	0	1
20	Rural	Single/never married	Primary	Self-employed (Casual laborer, peasant famer, petty trade)	Electricity Working radio Working television Working phone (landline or mobile)	1	1	1	1	0	0	0	0	Chickens, ducks, or other birds. Cows, goats, sheep, pigs, camels or other large mammals	1	1	0	0	Multiparous	First trimester (From Conception to 12 weeks	3	Yes	12	2022-10-25	Negative	2022-10-25	No			Promised to do it next time before I give birth but was not tested	Blood and blood product Sexual intercourse	1	1	0	0	0	0	Abstinence Faithful	1	1	0	0	0	0	Yes	Yes	During pregnancy	1	0
24	Rural	Married/Cohabiting	Secondary	Self-employed (Casual laborer, peasant famer, petty trade)	Electricity Working television Working phone (landline or mobile)	1	0	1	1	0	0	0	0	Does not know	0	0	0	1	Multiparous	Second trimester (From 13weeks till 24weeks)	3	Yes	23	2022-07-22	Negative	2022-07-22	No			Not yet	MTCT	0	0	1	0	0	0	Faithful Abstinence	1	1	0	0	0	0	Yes	Yes	During pregnancy During delivery During breast feeding	1	1
18	Rural	Single/never married	Secondary	Unemployed	Electricity	1	0	0	0	0	0	0	0	Chickens, ducks, or other birds.	1	0	0	0	Uniparous	First trimester (From Conception to 12 weeks	5	No	4	2022-09-22	Negative	2022-09-22	Yes	2023-03-03	Negative		Sexual intercourse Blood and blood product MTCT Injection and blades	1	1	1	1	0	0	Abstinence Faithful Use condom Not sharing sharp objects like needles	1	1	1	0	0	1	Yes	Yes	During delivery During breast feeding	0	1
16	Urban	Single/never married	Primary	Unemployed	None of the above	0	0	0	0	0	0	0	1	Does not know	0	0	0	1	Uniparous	First trimester (From Conception to 12 weeks	5	No	4	2021-07-28	Negative	2022-07-28	No			Not ready	Sexual intercourse Blood and blood product	1	1	0	0	0	0	Abstinence Faithful Use condom	1	1	1	0	0	0	Yes	Yes	During delivery During breast feeding	0	1
18	Rural	Married/Cohabiting	Primary	Unemployed	Working phone (landline or mobile)	0	0	0	1	0	0	0	0	Does not know	0	0	0	1	Uniparous	First trimester (From Conception to 12 weeks	6	No	20	2022-07-25	Negative	2022-07-25	No			Don't know	Blood and blood product	0	1	0	0	0	0	Faithful	0	1	0	0	0	0	Yes	Yes	During breast feeding During delivery	0	1
32	Urban	Married/Cohabiting	Tertiary	Self-employed (Casual laborer, peasant famer, petty trade)	Electricity Working phone (landline or mobile)	1	0	0	1	0	0	0	0	Does not know	0	0	0	1	Multiparous	Second trimester (From 13weeks till 24weeks)	6	Yes	16	2022-11-07	Negative	2022-11-07	Yes	2023-01-07	Negative		Sexual intercourse MTCT	1	0	1	0	0	0	Abstinence	1	0	0	0	0	0	Yes	Yes	During delivery During pregnancy	1	1
24	Rural	Married/Cohabiting	Primary	Unemployed	Working television Electricity Working gas stove	1	0	1	0	0	0	1	0	Does not know	0	0	0	1	Uniparous	Third trimester (above 24 week)	2	No	30	2022-09-08	Negative	2022-09-08	No			Delayed ANC timing	Blood and blood product Sexual intercourse	1	1	0	0	0	0	Use condom	0	0	1	0	0	0	Yes	Yes	During delivery	0	1
18	Urban	Married/Cohabiting	Tertiary	Self-employed (Casual laborer, peasant famer, petty trade)	Electricity Working radio Working television Working phone (landline or mobile)	1	1	1	1	0	0	0	0	Does not know	0	0	0	1	Uniparous	Third trimester (above 24 week)	1	No	24	2022-10-10	Negative	2022-10-10	No			Was in maternity	Sexual intercourse	1	0	0	0	0	0	Abstinence Faithful Use condom	1	1	1	0	0	0	No	No	Others	0	0
22	Rural	Married/Cohabiting	Secondary	Unemployed	Working phone (landline or mobile)	0	0	0	1	0	0	0	0	Does not know	0	0	0	1	Multiparous	Third trimester (above 24 week)	3	Yes	24	2022-11-15	Negative	2022-11-15	Yes	2023-02-15	Negative		Sexual intercourse Blood and blood product MTCT Injection and blades	1	1	1	1	0	0	Abstinence Faithful Use condom Not sharing sharp objects like needles	1	1	1	0	0	1	Yes	Yes	During delivery	0	1
22	Rural	Married/Cohabiting	Tertiary	Employed (by someone or an organization)	Working phone (landline or mobile) Electricity Working radio Working television	1	1	1	1	0	0	0	0	Does not know	0	0	0	1	Uniparous	Second trimester (From 13weeks till 24weeks)	3	Yes	24	2022-10-17	Negative	2022-10-17	No			Never tested	Sexual intercourse Blood and blood product MTCT	1	1	1	0	0	0	Use condom Not sharing sharp objects like needles	0	0	1	0	0	1	Yes	Yes	During pregnancy	1	0
18	Rural	Married/Cohabiting	Primary	Unemployed	Working phone (landline or mobile)	0	0	0	1	0	0	0	0	Does not know	0	0	0	1	Uniparous	Second trimester (From 13weeks till 24weeks)	3	No	24	2022-11-22	Negative	2022-11-22	No			Not eligible	I don’t know	0	0	0	0	1	0	I don’t know	0	0	0	1	0	0	No	No	Others	0	0
32	Urban	Divorced/Separated	Primary	Self-employed (Casual laborer, peasant famer, petty trade)	Electricity Working radio Working phone (landline or mobile)	1	1	0	1	0	0	0	0	Cows, goats, sheep, pigs, camels or other large mammals	0	1	0	0	Multiparous	Third trimester (above 24 week)	2	No	28	2022-11-22	Negative	2022-11-22	No			Un intended abortion occured	Sexual intercourse	1	0	0	0	0	0	Use condom	0	0	1	0	0	0	Yes	Yes	During delivery During breast feeding	0	1
23	Urban	Married/Cohabiting	Tertiary	Employed (by someone or an organization)	Electricity Working radio	1	1	0	0	0	0	0	0	Does not know	0	0	0	1	Multiparous	First trimester (From Conception to 12 weeks	6	Yes	8	2022-11-22	Negative	2022-11-22	Yes	2022-11-22	Negative		Sexual intercourse Blood and blood product MTCT Injection and blades	1	1	1	1	0	0	Abstinence Use condom Not sharing sharp objects like needles	1	0	1	0	0	1	Yes	Yes	During delivery During breast feeding	0	1
22	Urban	Married/Cohabiting	Primary	Unemployed	Working television Electricity	1	0	1	0	0	0	0	0	Chickens, ducks, or other birds.	1	0	0	0	Uniparous	First trimester (From Conception to 12 weeks	6	Yes	12	2023-09-26	Negative	2022-09-26	Yes	2023-02-23	Negative		Blood and blood product Sexual intercourse	1	1	0	0	0	0	Abstinence Faithful	1	1	0	0	0	0	Yes	Yes	During delivery During breast feeding	0	1
19	Rural	Single/never married	No formal education	Self-employed (Casual laborer, peasant famer, petty trade)	Electricity	1	0	0	0	0	0	0	0	Does not know	0	0	0	1	Multiparous	Second trimester (From 13weeks till 24weeks)	3	No	27	2022-11-30	Negative	2022-11-30	No			Came late	Sexual intercourse Blood and blood product	1	1	0	0	0	0	Faithful Use condom	0	1	1	0	0	0	Yes	Yes	During pregnancy	1	0
26	Urban	Married/Cohabiting	Primary	Self-employed (Casual laborer, peasant famer, petty trade)	Electricity Working radio Working television	1	1	1	0	0	0	0	0	Does not know	0	0	0	1	Uniparous	First trimester (From Conception to 12 weeks	7	Yes	12	2022-06-30	Negative	2022-06-30	No			Deliberately dodged pricking again	Injection and blades Sexual intercourse	1	0	0	1	0	0	Use condom Not sharing sharp objects like needles	0	0	1	0	0	1	Yes	Yes	During delivery During breast feeding	0	1
24	Rural	Married/Cohabiting	Tertiary	Employed (by someone or an organization)	Electricity Working radio Working television Working phone (landline or mobile)	1	1	1	1	0	0	0	0	Does not know	0	0	0	1	Multiparous	Third trimester (above 24 week)	2	Yes	29	2022-12-02	Negative	2022-12-02	No			No reason	Blood and blood product Injection and blades	0	1	0	1	0	0	Not sharing sharp objects like needles Faithful	0	1	0	0	0	1	Yes	Yes	During pregnancy During delivery During breast feeding	1	1
39	Urban	Married/Cohabiting	Secondary	Self-employed (Casual laborer, peasant famer, petty trade)	Electricity Working radio Working television Working phone (landline or mobile)	1	1	1	1	0	0	0	0	Does not know	0	0	0	1	Multiparous	Third trimester (above 24 week)	3	No	24	2022-11-08	Negative	2022-11-08	No			Gave birth before next appointment	Blood and blood product Injection and blades Sexual intercourse	1	1	0	1	0	0	Faithful Not sharing sharp objects like needles Use condom	0	1	1	0	0	1	Yes	Yes	During pregnancy During delivery	1	1
38	Urban	Married/Cohabiting	Secondary	Self-employed (Casual laborer, peasant famer, petty trade)	Electricity Working phone (landline or mobile)	1	0	0	1	0	0	0	0	Cows, goats, sheep, pigs, camels or other large mammals	0	1	0	0	Multiparous	Second trimester (From 13weeks till 24weeks)	5	Yes	16	2022-08-16	Negative	2022-08-16	No			Feared	Blood and blood product Injection and blades Sexual intercourse	1	1	0	1	0	0	Faithful Not sharing sharp objects like needles	0	1	0	0	0	1	Yes	Yes	During pregnancy During delivery During breast feeding	1	1
20	Urban	Married/Cohabiting	Secondary	Employed (by someone or an organization)	Electricity Working radio Working television Working phone (landline or mobile) Working solar panel	1	1	1	1	0	1	0	0	Does not know	0	0	0	1	Uniparous	First trimester (From Conception to 12 weeks	4	Yes	14	2022-12-16	Negative	2022-12-16	No			Not sure why.	Sexual intercourse Blood and blood product	1	1	0	0	0	0	Use condom	0	0	1	0	0	0	Yes	Yes	During breast feeding During delivery	0	1
24	Rural	Married/Cohabiting	Secondary	Employed (by someone or an organization)	Electricity Working radio Working television Working phone (landline or mobile) Working solar panel	1	1	1	1	0	1	0	0	Cows, goats, sheep, pigs, camels or other large mammals	0	1	0	0	Multiparous	First trimester (From Conception to 12 weeks	6	Yes	4	2022-05-16	Negative	2022-05-16	No			Not offered	Sexual intercourse Blood and blood product Injection and blades	1	1	0	1	0	0	Faithful Use condom Not sharing sharp objects like needles	0	1	1	0	0	1	Yes	Yes	During breast feeding During delivery	0	1
19	Rural	Single/never married	Primary	Unemployed	None of the above	0	0	0	0	0	0	0	1	Does not know	0	0	0	1	Uniparous	First trimester (From Conception to 12 weeks	6	No	12	2022-08-30	Negative	2022-08-30	No			Waiting for the midwife to do the test	Sexual intercourse Injection and blades	1	0	0	1	0	0	Faithful Not sharing sharp objects like needles	0	1	0	0	0	1	Yes	Yes	During breast feeding	0	0
37	Rural	Married/Cohabiting	Primary	Self-employed (Casual laborer, peasant famer, petty trade)	None of the above	0	0	0	0	0	0	0	1	Chickens, ducks, or other birds.	1	0	0	0	Multiparous	Second trimester (From 13weeks till 24weeks)	3	No	16	2022-09-25	Negative	2022-09-25	No			Don't know	I don’t know	0	0	0	0	1	0	Use condom	0	0	1	0	0	0	Yes	Yes	During delivery	0	1
30	Rural	Single/never married	No formal education	Unemployed	None of the above	0	0	0	0	0	0	0	1	Does not know	0	0	0	1	Multiparous	First trimester (From Conception to 12 weeks	4	Yes	12	2022-10-05	Negative	2022-10-05	Yes	2022-02-10	Negative		Sexual intercourse Blood and blood product	1	1	0	0	0	0	Use condom	0	0	1	0	0	0	Yes	Yes	During pregnancy During delivery	1	1
24	Urban	Single/never married	No formal education	Self-employed (Casual laborer, peasant famer, petty trade)	Working radio Working television	0	1	1	0	0	0	0	0	Does not know	0	0	0	1	Uniparous	First trimester (From Conception to 12 weeks	3	Yes	12	2022-10-11	Negative	2022-09-11	No			Don't know	Sexual intercourse Injection and blades	1	0	0	1	0	0	Use condom	0	0	1	0	0	0	No	No	Others	0	0
21	Rural	Single/never married	Primary	Self-employed (Casual laborer, peasant famer, petty trade)	None of the above	0	0	0	0	0	0	0	1	Does not know	0	0	0	1	Uniparous	Second trimester (From 13weeks till 24weeks)	2	No	22	2022-11-05	Negative	2022-10-05	No			Don't know	I don’t know	0	0	0	0	1	0	I don’t know	0	0	0	1	0	0	No	No	Others	0	0
26	Rural	Single/never married	Primary	Unemployed	Working radio	0	1	0	0	0	0	0	0	Does not know	0	0	0	1	Multiparous	First trimester (From Conception to 12 weeks	2	No	12	2022-11-07	Negative	2022-11-07	No			Don't know	Sexual intercourse	1	0	0	0	0	0	Use condom	0	0	1	0	0	0	Yes	Yes	During pregnancy During delivery	1	1
17	Urban	Single/never married	No formal education	Unemployed	None of the above	0	0	0	0	0	0	0	1	Does not know	0	0	0	1	Uniparous	Second trimester (From 13weeks till 24weeks)	2	No	20	2022-10-03	Negative	2022-10-03	No			Don't know	I don’t know	0	0	0	0	1	0	I don’t know	0	0	0	1	0	0	No	No	Others	0	0
24	Urban	Single/never married	Primary	Self-employed (Casual laborer, peasant famer, petty trade)	Electricity None of the above	1	0	0	0	0	0	0	1	Does not know	0	0	0	1	Multiparous	Second trimester (From 13weeks till 24weeks)	3	No	12	2022-12-05	Negative	2022-12-05	No			Don't know	I don’t know	0	0	0	0	1	0	I don’t know	0	0	0	1	0	0	No	No	Others	0	0
21	Rural	Married/Cohabiting	Primary	Unemployed	None of the above	0	0	0	0	0	0	0	1	Does not know	0	0	0	1	Multiparous	Second trimester (From 13weeks till 24weeks)	3	No	14	2022-10-29	Negative	2022-10-29	No			Don't know	I don’t know	0	0	0	0	1	0	I don’t know	0	0	0	1	0	0	No	No	Others	0	0
30	Urban	Single/never married	No formal education	Self-employed (Casual laborer, peasant famer, petty trade)	None of the above	0	0	0	0	0	0	0	1	Does not know	0	0	0	1	Multiparous	Second trimester (From 13weeks till 24weeks)	3	No	20	2022-11-08	Test not done	2022-11-08	No			Don't know	I don’t know	0	0	0	0	1	0	I don’t know	0	0	0	1	0	0	No	No	Others	0	0
38	Urban	Married/Cohabiting	No formal education	Self-employed (Casual laborer, peasant famer, petty trade)	Working phone (landline or mobile)	0	0	0	1	0	0	0	0	Chickens, ducks, or other birds.	1	0	0	0	Multiparous	Second trimester (From 13weeks till 24weeks)	3	No	14	2022-11-03	Negative	2022-11-03	No			Don't know	Sexual intercourse	1	0	0	0	0	0	Use condom	0	0	1	0	0	0	No	No	Others	0	0
23	Urban	Married/Cohabiting	Primary	Unemployed	None of the above	0	0	0	0	0	0	0	1	Chickens, ducks, or other birds.	1	0	0	0	Uniparous	First trimester (From Conception to 12 weeks	3	No	12	2022-10-05	Negative	2022-10-05	No			No testing kits	Sexual intercourse	1	0	0	0	0	0	Use condom Use of PREP and PEP	0	0	1	0	1	0	Yes	Yes	During delivery	0	1
17	Urban	Single/never married	Primary	Unemployed	None of the above	0	0	0	0	0	0	0	1	Does not know	0	0	0	1	Multiparous	Second trimester (From 13weeks till 24weeks)	3	No	20	2022-11-01	Negative	2022-11-01	No			Long distance	Sexual intercourse Injection and blades Blood and blood product	1	1	0	1	0	0	Use condom Not sharing sharp objects like needles	0	0	1	0	0	1	Yes	Yes	During delivery During breast feeding	0	1
20	Urban	Married/Cohabiting	Secondary	Unemployed	Working phone (landline or mobile) None of the above	0	0	0	1	0	0	0	1	Does not know	0	0	0	1	Uniparous	Second trimester (From 13weeks till 24weeks)	2	No	14	2022-12-05	Negative	2022-12-05	No			Missed to come back for ANC	Sexual intercourse	1	0	0	0	0	0	Use condom	0	0	1	0	0	0	No	No	Others	0	0
25	Rural	Married/Cohabiting	Primary	Self-employed (Casual laborer, peasant famer, petty trade)	None of the above	0	0	0	0	0	0	0	1	Does not know	0	0	0	1	Multiparous	Second trimester (From 13weeks till 24weeks)	2	No	16	2022-10-15	Negative	2022-11-15	No			Missed appointment	I don’t know	0	0	0	0	1	0	I don’t know	0	0	0	1	0	0	No	No	Others	0	0
38	Rural	Married/Cohabiting	Primary	Self-employed (Casual laborer, peasant famer, petty trade)	Working phone (landline or mobile)	0	0	0	1	0	0	0	0	Cows, goats, sheep, pigs, camels or other large mammals Chickens, ducks, or other birds.	1	1	0	0	Multiparous	First trimester (From Conception to 12 weeks	6	Yes	12	2022-12-10	Negative	2022-12-10	Yes	2023-04-05	Negative		Sexual intercourse Injection and blades	1	0	0	1	0	0	Not sharing sharp objects like needles	0	0	0	0	0	1	Yes	Yes	During delivery	0	1
26	Rural	Single/never married	Primary	Unemployed	Electricity	1	0	0	0	0	0	0	0	Does not know	0	0	0	1	Multiparous	First trimester (From Conception to 12 weeks	2	Yes	2	2023-02-28	Negative	2023-05-31	Yes	2022-04-30	Negative		Blood and blood product Injection and blades Sexual intercourse	1	1	0	1	0	0	Use condom Not sharing sharp objects like needles	0	0	1	0	0	1	Yes	Yes	Others During delivery During breast feeding	0	1
29	Rural	Married/Cohabiting	Secondary	Self-employed (Casual laborer, peasant famer, petty trade)	Electricity Working television	1	0	1	0	0	0	0	0	Cows, goats, sheep, pigs, camels or other large mammals Chickens, ducks, or other birds.	1	1	0	0	Multiparous	Second trimester (From 13weeks till 24weeks)	6	Yes	18	2022-11-18	Negative	2022-11-18	No			Don't know	Sexual intercourse	1	0	0	0	0	0	Faithful	0	1	0	0	0	0	Yes	Yes	During breast feeding Others	0	0
24	Rural	Single/never married	Primary	Self-employed (Casual laborer, peasant famer, petty trade)	Working radio Electricity	1	1	0	0	0	0	0	0	Cows, goats, sheep, pigs, camels or other large mammals	0	1	0	0	Multiparous	First trimester (From Conception to 12 weeks	5	Yes	12	2022-12-18	Negative	2022-12-18	No			Don't know	Sexual intercourse	1	0	0	0	0	0	I don’t know	0	0	0	1	0	0	Yes	Yes	Others	0	0
19	Rural	Married/Cohabiting	Primary	Unemployed	None of the above	0	0	0	0	0	0	0	1	Chickens, ducks, or other birds.	1	0	0	0	Uniparous	Second trimester (From 13weeks till 24weeks)	5	No	20	2022-11-29	Negative	2022-11-29	No			Came late for ANC	Sexual intercourse Injection and blades	1	0	0	1	0	0	Faithful Use condom	0	1	1	0	0	0	Yes	No	During delivery	0	1
25	Rural	Married/Cohabiting	Secondary	Self-employed (Casual laborer, peasant famer, petty trade)	Working phone (landline or mobile)	0	0	0	1	0	0	0	0	Chickens, ducks, or other birds.	1	0	0	0	Multiparous	Second trimester (From 13weeks till 24weeks)	4	No	20	2022-12-02	Negative	2022-11-02	No			Was not sent for a test	Sexual intercourse Injection and blades	1	0	0	1	0	0	Use condom	0	0	1	0	0	0	Yes	Yes	During breast feeding	0	0
25	Rural	Married/Cohabiting	Secondary	Self-employed (Casual laborer, peasant famer, petty trade)	Working phone (landline or mobile)	0	0	0	1	0	0	0	0	Does not know	0	0	0	1	Uniparous	Second trimester (From 13weeks till 24weeks)	3	No	18	2022-07-17	Negative	2022-07-17	No			Missed appointment	Sexual intercourse	1	0	0	0	0	0	Use condom	0	0	1	0	0	0	No	No	Others	0	0
18	Rural	Single/never married	Primary	Unemployed	Working radio	0	1	0	0	0	0	0	0	Chickens, ducks, or other birds.	1	0	0	0	Uniparous	Second trimester (From 13weeks till 24weeks)	4	No	24	2022-10-18	Negative	2022-10-18	No			Not given	Injection and blades	0	0	0	1	0	0	Not sharing sharp objects like needles	0	0	0	0	0	1	No	No	During pregnancy	1	0
17	Rural	Single/never married	Primary	Unemployed	Working radio Working phone (landline or mobile) Working solar panel	0	1	0	1	0	1	0	0	Does not know	0	0	0	1	Uniparous	First trimester (From Conception to 12 weeks	4	No	12	2022-06-14	Negative	2022-06-16	No			Not given	I don’t know	0	0	0	0	1	0	I don’t know	0	0	0	1	0	0	No	No	Others	0	0
19	Rural	Single/never married	Secondary	Unemployed	Working radio Electricity Working phone (landline or mobile)	1	1	0	1	0	0	0	0	Does not know	0	0	0	1	Uniparous	Second trimester (From 13weeks till 24weeks)	6	No	18	2022-09-19	Negative	2022-09-19	No			Health workers never sent me since they are the ones who tell is whether to for a test or not	Blood and blood product Injection and blades	0	1	0	1	0	0	Use condom Not sharing sharp objects like needles	0	0	1	0	0	1	Yes	No	Others	0	0
28	Urban	Married/Cohabiting	Primary	Unemployed	Working television Electricity	1	0	1	0	0	0	0	0	Does not know	0	0	0	1	Multiparous	Second trimester (From 13weeks till 24weeks)	4	No	14	2022-07-20	Negative	2022-06-20	No			Don't know	Sexual intercourse	1	0	0	0	0	0	Use condom Use of PREP and PEP	0	0	1	0	1	0	Yes	Yes	During breast feeding	0	0
26	Urban	Married/Cohabiting	Tertiary	Self-employed (Casual laborer, peasant famer, petty trade)	Electricity Working television Working phone (landline or mobile)	1	0	1	1	0	0	0	0	Does not know	0	0	0	1	Uniparous	Second trimester (From 13weeks till 24weeks)	3	Yes	18	2022-07-20	Negative	2022-08-20	Yes	2022-11-11	Negative		Sexual intercourse MTCT	1	0	1	0	0	0	Abstinence Use condom	1	0	1	0	0	0	Yes	Yes	During delivery During breast feeding	0	1
25	Urban	Married/Cohabiting	Secondary	Unemployed	None of the above	0	0	0	0	0	0	0	1	Does not know	0	0	0	1	Uniparous	Third trimester (above 24 week)	4	No	28	2022-05-29	Negative	2022-05-29	No			Missed appointment	I don’t know	0	0	0	0	1	0	I don’t know	0	0	0	1	0	0	No	No	Others	0	0
17	Rural	Single/never married	No formal education	Unemployed	None of the above	0	0	0	0	0	0	0	1	Cows, goats, sheep, pigs, camels or other large mammals	0	1	0	0	Uniparous	Second trimester (From 13weeks till 24weeks)	3	No	28	2022-08-08	Negative	2022-08-08	No			Not given	Sexual intercourse	1	0	0	0	0	0	Abstinence Use condom	1	0	1	0	0	0	No	No	Others	0	0
22	Rural	Married/Cohabiting	Secondary	Self-employed (Casual laborer, peasant famer, petty trade)	Working radio Working phone (landline or mobile)	0	1	0	1	0	0	0	0	Does not know	0	0	0	1	Multiparous	Second trimester (From 13weeks till 24weeks)	3	Yes	24	2023-08-24	Negative	2023-07-24	No			No testing kits	Injection and blades Blood and blood product Sexual intercourse	1	1	0	1	0	0	Abstinence Faithful Use condom Not sharing sharp objects like needles Use of PREP and PEP	1	1	1	0	1	1	Yes	Yes	During delivery During breast feeding	0	1
22	Rural	Divorced/Separated	Primary	Employed (by someone or an organization)	Working phone (landline or mobile)	0	0	0	1	0	0	0	0	Does not know	0	0	0	1	Multiparous	Second trimester (From 13weeks till 24weeks)	4	No	24	2022-08-25	Negative	2022-08-25	No			She didn't know that one can test more than one time	I don’t know	0	0	0	0	1	0	Use of PREP and PEP	0	0	0	0	1	0	Yes	Yes	During pregnancy	1	0
22	Rural	Married/Cohabiting	Secondary	Self-employed (Casual laborer, peasant famer, petty trade)	Working radio Working phone (landline or mobile)	0	1	0	1	0	0	0	0	Cows, goats, sheep, pigs, camels or other large mammals	0	1	0	0	Multiparous	Second trimester (From 13weeks till 24weeks)	4	No	24	2022-08-25	Negative	2022-08-25	No			Nurses never told us to to laboratory	MTCT Blood and blood product Injection and blades	0	1	1	1	0	0	Use condom Not sharing sharp objects like needles	0	0	1	0	0	1	Yes	Yes	During breast feeding During delivery	0	1
37	Rural	Married/Cohabiting	Secondary	Self-employed (Casual laborer, peasant famer, petty trade)	Working radio Working phone (landline or mobile)	0	1	0	1	0	0	0	0	Cows, goats, sheep, pigs, camels or other large mammals	0	1	0	0	Multiparous	Third trimester (above 24 week)	4	No	30	2022-07-25	Negative	2022-07-25	No			Health workers don't tell us	Injection and blades Sexual intercourse	1	0	0	1	0	0	Use condom Not sharing sharp objects like needles	0	0	1	0	0	1	Yes	Yes	During breast feeding During pregnancy	1	0
25	Urban	Married/Cohabiting	Secondary	Self-employed (Casual laborer, peasant famer, petty trade)	Working television Working radio Working solar panel	0	1	1	0	0	1	0	0	Cows, goats, sheep, pigs, camels or other large mammals	0	1	0	0	Uniparous	Second trimester (From 13weeks till 24weeks)	6	Yes	13	2022-08-22	Negative	2022-09-23	No			Doesn't think it was necessary	Sexual intercourse	1	0	0	0	0	0	Use condom	0	0	1	0	0	0	Yes	Yes	During breast feeding	0	0
21	Rural	Married/Cohabiting	Primary	Unemployed	Working radio Working television	0	1	1	0	0	0	0	0	Chickens, ducks, or other birds.	1	0	0	0	Uniparous	Second trimester (From 13weeks till 24weeks)	3	No	20	2022-10-15	Negative	2023-11-15	No			No reason	Blood and blood product Sexual intercourse	1	1	0	0	0	0	Faithful	0	1	0	0	0	0	Yes	No	During delivery During breast feeding	0	1
34	Rural	Married/Cohabiting	Secondary	Self-employed (Casual laborer, peasant famer, petty trade)	None of the above	0	0	0	0	0	0	0	1	Cows, goats, sheep, pigs, camels or other large mammals	0	1	0	0	Multiparous	First trimester (From Conception to 12 weeks	5	Yes	12	2022-11-22	Negative	2022-12-22	No			Don't know	Sexual intercourse Injection and blades Blood and blood product	1	1	0	1	0	0	Faithful Use condom Not sharing sharp objects like needles	0	1	1	0	0	1	Yes	Yes	During pregnancy	1	0
17	Urban	Single/never married	Primary	Unemployed	None of the above	0	0	0	0	0	0	0	1	Does not know	0	0	0	1	Uniparous	Second trimester (From 13weeks till 24weeks)	3	No	26	2021-12-20	Negative	2022-12-20	No			Came late	Sexual intercourse Injection and blades	1	0	0	1	0	0	Not sharing sharp objects like needles Faithful	0	1	0	0	0	1	Yes	Yes	Others	0	0
25	Urban	Married/Cohabiting	Secondary	Self-employed (Casual laborer, peasant famer, petty trade)	Electricity Working radio	1	1	0	0	0	0	0	0	Does not know	0	0	0	1	Multiparous	Second trimester (From 13weeks till 24weeks)	3	No	22	2022-11-20	Negative	2022-11-20	No			I wasn't told	Sexual intercourse	1	0	0	0	0	0	Faithful Use condom	0	1	1	0	0	0	Yes	Yes	During delivery	0	1
18	Rural	Single/never married	Primary	Unemployed	Electricity	1	0	0	0	0	0	0	0	Does not know	0	0	0	1	Uniparous	Second trimester (From 13weeks till 24weeks)	5	No	26	2022-12-15	Negative	2022-11-15	No			Didn't think it was necessary	Sexual intercourse	1	0	0	0	0	0	Use condom Faithful	0	1	1	0	0	0	No	Yes	Others	0	0
22	Rural	Married/Cohabiting	Primary	Self-employed (Casual laborer, peasant famer, petty trade)	None of the above	0	0	0	0	0	0	0	1	Chickens, ducks, or other birds.	1	0	0	0	Multiparous	Second trimester (From 13weeks till 24weeks)	4	Yes	20	2022-12-15	Negative	2021-12-15	No			I don't know	Sexual intercourse Injection and blades	1	0	0	1	0	0	Not sharing sharp objects like needles Use condom	0	0	1	0	0	1	Yes	Yes	During delivery	0	1
18	Rural	Single/never married	Primary	Unemployed	None of the above	0	0	0	0	0	0	0	1	Does not know	0	0	0	1	Uniparous	First trimester (From Conception to 12 weeks	5	No	26	2021-11-15	Negative	2021-10-15	No			Missed appointment	Sexual intercourse	1	0	0	0	0	0	Use condom	0	0	1	0	0	0	Yes	Yes	During pregnancy	1	0
33	Rural	Married/Cohabiting	Secondary	Unemployed	Working phone (landline or mobile) Working television	0	0	1	1	0	0	0	0	Chickens, ducks, or other birds.	1	0	0	0	Uniparous	First trimester (From Conception to 12 weeks	6	No	10	2022-08-26	Negative	2022-07-26	No			Missed ANC appointment	Injection and blades Blood and blood product	0	1	0	1	0	0	Use condom Not sharing sharp objects like needles	0	0	1	0	0	1	Yes	No	During pregnancy	1	0
38	Rural	Divorced/Separated	No formal education	Unemployed	Working phone (landline or mobile)	0	0	0	1	0	0	0	0	Chickens, ducks, or other birds.	1	0	0	0	Multiparous	Second trimester (From 13weeks till 24weeks)	4	No	20	2022-11-13	Negative	2022-11-13	No			Not sure why	Sexual intercourse	1	0	0	0	0	0	Faithful	0	1	0	0	0	0	Yes	Yes	During delivery	0	1
29	Urban	Married/Cohabiting	Secondary	Unemployed	Working phone (landline or mobile)	0	0	0	1	0	0	0	0	Chickens, ducks, or other birds.	1	0	0	0	Uniparous	Second trimester (From 13weeks till 24weeks)	22	No	22	2022-12-13	Negative	2022-12-13	No			The first test was negative, no need because I'm not sexually active.	Sexual intercourse	1	0	0	0	0	0	Faithful	0	1	0	0	0	0	Yes	Yes	During delivery	0	1
31	Rural	Divorced/Separated	No formal education	Unemployed	Working phone (landline or mobile) None of the above	0	0	0	1	0	0	0	1	Does not know	0	0	0	1	Multiparous	Second trimester (From 13weeks till 24weeks)	3	No	14	2022-11-08	Negative	2022-11-11	No			I don't know	I don’t know	0	0	0	0	1	0	I don’t know	0	0	0	1	0	0	Yes	No	Others	0	0
24	Urban	Married/Cohabiting	Secondary	Unemployed	Electricity Working television	1	0	1	0	0	0	0	0	Cows, goats, sheep, pigs, camels or other large mammals	0	1	0	0	Multiparous	Second trimester (From 13weeks till 24weeks)	3	No	16	2022-09-08	Negative	2022-09-08	No			I come and they do ANC service but not sent for HIV retesting	Sexual intercourse Injection and blades	1	0	0	1	0	0	Not sharing sharp objects like needles Use condom Use of PREP and PEP	0	0	1	0	1	1	Yes	Yes	During delivery	0	1
22	Rural	Married/Cohabiting	Primary	Unemployed	Working radio Working phone (landline or mobile)	0	1	0	1	0	0	0	0	Chickens, ducks, or other birds. Cows, goats, sheep, pigs, camels or other large mammals	1	1	0	0	Uniparous	Second trimester (From 13weeks till 24weeks)	4	No	20	2022-10-10	Negative	2022-10-10	No			Health workers are not concerned and didn't send me for the second test	Sexual intercourse	1	0	0	0	0	0	I don’t know	0	0	0	1	0	0	Yes	No	During breast feeding During pregnancy	1	0
23	Rural	Single/never married	Primary	Unemployed	None of the above	0	0	0	0	0	0	0	1	Does not know	0	0	0	1	Uniparous	First trimester (From Conception to 12 weeks	3	No	12	2022-09-10	Negative	2022-09-10	No			Wasn't sent to the lab by the health workers	Sexual intercourse Injection and blades	1	0	0	1	0	0	Use condom Not sharing sharp objects like needles	0	0	1	0	0	1	Yes	Yes	During breast feeding	0	0
28	Rural	Married/Cohabiting	Secondary	Unemployed	Electricity Working phone (landline or mobile)	1	0	0	1	0	0	0	0	Does not know	0	0	0	1	Multiparous	Second trimester (From 13weeks till 24weeks)	3	No	22	2022-08-10	Negative	2022-08-10	No			Don't know	Sexual intercourse	1	0	0	0	0	0	I don’t know	0	0	0	1	0	0	Yes	No	During delivery	0	1
24	Rural	Married/Cohabiting	Secondary	Unemployed	None of the above	0	0	0	0	0	0	0	1	Cows, goats, sheep, pigs, camels or other large mammals	0	1	0	0	Multiparous	Second trimester (From 13weeks till 24weeks)	3	No	18	2022-10-11	Negative	2022-10-11	No			Was tested negative so no need to retest	I don’t know	0	0	0	0	1	0	I don’t know	0	0	0	1	0	0	Yes	Yes	During delivery During breast feeding	0	1
30	Rural	Divorced/Separated	No formal education	Unemployed	Working phone (landline or mobile)	0	0	0	1	0	0	0	0	Does not know	0	0	0	1	Multiparous	Second trimester (From 13weeks till 24weeks)	4	No	16	2022-10-11	Negative	2022-10-11	No			Don't know	Sexual intercourse Blood and blood product Injection and blades	1	1	0	1	0	0	Use condom Abstinence	1	0	1	0	0	0	Yes	Yes	During delivery	0	1
18	Rural	Single/never married	Primary	Unemployed	Working phone (landline or mobile)	0	0	0	1	0	0	0	0	Chickens, ducks, or other birds.	1	0	0	0	Uniparous	Second trimester (From 13weeks till 24weeks)	3	No	26	2022-08-10	Negative	2022-08-10	No			I don't know	Sexual intercourse	1	0	0	0	0	0	Use condom	0	0	1	0	0	0	No	No	Others	0	0
20	Rural	Single/never married	Primary	Unemployed	Working phone (landline or mobile)	0	0	0	1	0	0	0	0	Does not know	0	0	0	1	Multiparous	Second trimester (From 13weeks till 24weeks)	2	No	20	2022-11-14	Negative	2022-11-14	No			Don't know	Sexual intercourse	1	0	0	0	0	0	I don’t know	0	0	0	1	0	0	No	No	Others	0	0
28	Rural	Single/never married	Primary	Unemployed	None of the above	0	0	0	0	0	0	0	1	Does not know	0	0	0	1	Multiparous	First trimester (From Conception to 12 weeks	4	No	12	2022-10-10	Negative	2022-10-10	No			Wasn't sent	Sexual intercourse	1	0	0	0	0	0	Use condom Abstinence	1	0	1	0	0	0	Yes	No	During delivery During breast feeding	0	1
33	Rural	Divorced/Separated	No formal education	Unemployed	Working phone (landline or mobile)	0	0	0	1	0	0	0	0	Chickens, ducks, or other birds.	1	0	0	0	Multiparous	Second trimester (From 13weeks till 24weeks)	4	No	24	2022-12-22	Negative	2022-12-22	No			Health workers have not sent me for the test yet	Sexual intercourse Injection and blades Blood and blood product	1	1	0	1	0	0	Use condom Faithful Abstinence	1	1	1	0	0	0	Yes	Yes	During pregnancy During delivery During breast feeding	1	1
19	Rural	Single/never married	Primary	Unemployed	None of the above	0	0	0	0	0	0	0	1	Does not know	0	0	0	1	Uniparous	Second trimester (From 13weeks till 24weeks)	5	No	16	2022-11-15	Negative	2022-11-15	No			Don't know	I don’t know	0	0	0	0	1	0	I don’t know	0	0	0	1	0	0	No	No	Others	0	0
27	Rural	Married/Cohabiting	No formal education	Unemployed	Working phone (landline or mobile)	0	0	0	1	0	0	0	0	Chickens, ducks, or other birds.	1	0	0	0	Multiparous	Second trimester (From 13weeks till 24weeks)	2	No	20	2022-09-05	Negative	2022-09-05	No			Missed my ANC appointments	Sexual intercourse Injection and blades	1	0	0	1	0	0	Use condom Not sharing sharp objects like needles	0	0	1	0	0	1	Yes	Yes	During delivery	0	1
22	Rural	Single/never married	Primary	Unemployed	Working phone (landline or mobile)	0	0	0	1	0	0	0	0	Chickens, ducks, or other birds.	1	0	0	0	Uniparous	Second trimester (From 13weeks till 24weeks)	4	No	16	2022-09-06	Negative	2022-09-06	No			Don't know	I don’t know	0	0	0	0	1	0	I don’t know	0	0	0	1	0	0	No	No	Others	0	0
31	Rural	Divorced/Separated	No formal education	Unemployed	Working phone (landline or mobile)	0	0	0	1	0	0	0	0	Chickens, ducks, or other birds.	1	0	0	0	Multiparous	Second trimester (From 13weeks till 24weeks)	3	No	16	2022-08-10	Negative	2022-08-10	No			Don't know	Sexual intercourse Injection and blades Blood and blood product	1	1	0	1	0	0	Use condom Faithful Abstinence	1	1	1	0	0	0	Yes	Yes	During delivery	0	1
27	Rural	Married/Cohabiting	Secondary	Unemployed	Working phone (landline or mobile)	0	0	0	1	0	0	0	0	Chickens, ducks, or other birds.	1	0	0	0	Multiparous	Second trimester (From 13weeks till 24weeks)	3	Yes	22	2022-10-10	Negative	2022-10-10	No			Was tested negative, so I thought no need for testing again	Sexual intercourse Blood and blood product Injection and blades	1	1	0	1	0	0	Not sharing sharp objects like needles Use condom	0	0	1	0	0	1	Yes	Yes	During delivery During breast feeding	0	1
22	Urban	Married/Cohabiting	Primary	Unemployed	Working phone (landline or mobile) Electricity	1	0	0	1	0	0	0	0	Does not know	0	0	0	1	Uniparous	Second trimester (From 13weeks till 24weeks)	3	No	18	2022-11-01	Negative	2022-11-01	No			I wasn't sent for it	Blood and blood product Injection and blades	0	1	0	1	0	0	Faithful Abstinence	1	1	0	0	0	0	Yes	Yes	During delivery	0	1
26	Urban	Married/Cohabiting	Primary	Unemployed	Electricity	1	0	0	0	0	0	0	0	Chickens, ducks, or other birds.	1	0	0	0	Multiparous	Second trimester (From 13weeks till 24weeks)	2	No	20	2022-11-07	Negative	2022-11-07	No			Missed appointment	Sexual intercourse Blood and blood product	1	1	0	0	0	0	Use condom Faithful	0	1	1	0	0	0	Yes	Yes	During delivery	0	1
20	Urban	Married/Cohabiting	Secondary	Unemployed	Working phone (landline or mobile)	0	0	0	1	0	0	0	0	Does not know	0	0	0	1	Uniparous	Second trimester (From 13weeks till 24weeks)	3	No	16	2022-11-07	Negative	2022-11-07	No			I DONT KNOW IF IT WAS DONE.	Sexual intercourse Injection and blades Blood and blood product	1	1	0	1	0	0	Faithful Use condom Not sharing sharp objects like needles	0	1	1	0	0	1	Yes	Yes	During breast feeding	0	0
20	Urban	Married/Cohabiting	Secondary	Employed (by someone or an organization)	Electricity Working television Working phone (landline or mobile)	1	0	1	1	0	0	0	0	Does not know	0	0	0	1	Uniparous	Second trimester (From 13weeks till 24weeks)	3	No	20	2022-10-10	Negative	2022-10-10	No			Missed appointments	Sexual intercourse Injection and blades	1	0	0	1	0	0	Faithful Use condom Use of PREP and PEP	0	1	1	0	1	0	Yes	Yes	During pregnancy	1	0
22	Rural	Married/Cohabiting	Secondary	Unemployed	Working phone (landline or mobile)	0	0	0	1	0	0	0	0	Chickens, ducks, or other birds.	1	0	0	0	Uniparous	Second trimester (From 13weeks till 24weeks)	5	No	16	2022-11-04	Negative	2022-11-04	No			I don't know.	Blood and blood product Sexual intercourse	1	1	0	0	0	0	Faithful Use condom	0	1	1	0	0	0	Yes	Yes	During delivery	0	1
37	Rural	Married/Cohabiting	No formal education	Unemployed	Working phone (landline or mobile)	0	0	0	1	0	0	0	0	Chickens, ducks, or other birds. Cows, goats, sheep, pigs, camels or other large mammals	1	1	0	0	Multiparous	Second trimester (From 13weeks till 24weeks)	3	Yes	22	2022-11-23	Negative	2022-11-23	No			Was not told	Sexual intercourse Injection and blades	1	0	0	1	0	0	Faithful	0	1	0	0	0	0	Yes	Yes	During breast feeding During delivery	0	1
20	Rural	Divorced/Separated	Primary	Unemployed	Working phone (landline or mobile)	0	0	0	1	0	0	0	0	Does not know	0	0	0	1	Multiparous	Second trimester (From 13weeks till 24weeks)	4	No	14	2022-08-10	Negative	2022-08-10	No			Wasn't sent to the lab for the test	Sexual intercourse Injection and blades	1	0	0	1	0	0	Use condom Not sharing sharp objects like needles	0	0	1	0	0	1	No	No	Others	0	0
26	Rural	Divorced/Separated	Primary	Unemployed	Working phone (landline or mobile)	0	0	0	1	0	0	0	0	Chickens, ducks, or other birds.	1	0	0	0	Uniparous	Second trimester (From 13weeks till 24weeks)	3	Yes	14	2022-10-03	Negative	2022-10-03	No			Was told no testing kits	Sexual intercourse Injection and blades Blood and blood product	1	1	0	1	0	0	Abstinence Faithful Use condom Not sharing sharp objects like needles	1	1	1	0	0	1	Yes	Yes	During breast feeding During pregnancy During delivery	1	1
22	Urban	Married/Cohabiting	Secondary	Self-employed (Casual laborer, peasant famer, petty trade)	Electricity Working television	1	0	1	0	0	0	0	0	Does not know	0	0	0	1	Multiparous	Second trimester (From 13weeks till 24weeks)	3	No	22	2022-10-24	Negative	2022-10-24	No			I don't know	Sexual intercourse Blood and blood product	1	1	0	0	0	0	Faithful	0	1	0	0	0	0	Yes	Yes	During delivery	0	1
38	Rural	Single/never married	Primary	Self-employed (Casual laborer, peasant famer, petty trade)	Working phone (landline or mobile)	0	0	0	1	0	0	0	0	Cows, goats, sheep, pigs, camels or other large mammals Chickens, ducks, or other birds.	1	1	0	0	Multiparous	Second trimester (From 13weeks till 24weeks)	3	Yes	22	2023-12-20	Negative	2021-11-20	No			Thought one test was enough	Sexual intercourse Injection and blades	1	0	0	1	0	0	Not sharing sharp objects like needles Faithful	0	1	0	0	0	1	Yes	Yes	During breast feeding	0	0
22	Urban	Married/Cohabiting	Secondary	Self-employed (Casual laborer, peasant famer, petty trade)	Electricity Working refrigerator	1	0	0	0	1	0	0	0	Chickens, ducks, or other birds.	1	0	0	0	Multiparous	Second trimester (From 13weeks till 24weeks)	4	Yes	22	2022-10-24	Negative	2022-10-24	No			Feared to request	Sexual intercourse Blood and blood product	1	1	0	0	0	0	Faithful	0	1	0	0	0	0	Yes	Yes	During pregnancy During delivery	1	1
28	Rural	Married/Cohabiting	Secondary	Unemployed	Working phone (landline or mobile)	0	0	0	1	0	0	0	0	Chickens, ducks, or other birds.	1	0	0	0	Multiparous	First trimester (From Conception to 12 weeks	5	No	12	2022-11-15	Negative	2022-11-15	No			Missed appointment	Sexual intercourse Injection and blades MTCT	1	0	1	1	0	0	Faithful Use condom Not sharing sharp objects like needles	0	1	1	0	0	1	Yes	Yes	During pregnancy During delivery During breast feeding	1	1
29	Urban	Married/Cohabiting	Secondary	Self-employed (Casual laborer, peasant famer, petty trade)	Electricity Working television	1	0	1	0	0	0	0	0	Cows, goats, sheep, pigs, camels or other large mammals	0	1	0	0	Uniparous	Second trimester (From 13weeks till 24weeks)	5	No	22	2022-11-13	Negative	2022-11-13	No			Wasn't offered a second test	Sexual intercourse Blood and blood product MTCT Injection and blades	1	1	1	1	0	0	Faithful Use condom Not sharing sharp objects like needles	0	1	1	0	0	1	Yes	Yes	During breast feeding	0	0
27	Urban	Married/Cohabiting	Secondary	Self-employed (Casual laborer, peasant famer, petty trade)	Electricity Working phone (landline or mobile)	1	0	0	1	0	0	0	0	Does not know	0	0	0	1	Multiparous	Second trimester (From 13weeks till 24weeks)	3	No	20	2022-11-14	Negative	2022-11-14	No			Was not told	Sexual intercourse Injection and blades	1	0	0	1	0	0	Use condom Not sharing sharp objects like needles	0	0	1	0	0	1	Yes	Yes	During breast feeding	0	0
24	Urban	Single/never married	Primary	Unemployed	Working phone (landline or mobile)	0	0	0	1	0	0	0	0	Does not know	0	0	0	1	Multiparous	Second trimester (From 13weeks till 24weeks)	3	No	16	2022-12-09	Negative	2022-12-09	No			Missed appointments	Sexual intercourse Injection and blades	1	0	0	1	0	0	Use of PREP and PEP Not sharing sharp objects like needles	0	0	0	0	1	1	Yes	Yes	During breast feeding	0	0
20	Rural	Married/Cohabiting	Secondary	Unemployed	None of the above	0	0	0	0	0	0	0	1	Does not know	0	0	0	1	Multiparous	Second trimester (From 13weeks till 24weeks)	4	No	20	2022-11-16	Negative	2022-11-16	No			I don't know	Injection and blades Sexual intercourse	1	0	0	1	0	0	Not sharing sharp objects like needles Faithful	0	1	0	0	0	1	Yes	Yes	During delivery	0	1
22	Rural	Married/Cohabiting	Secondary	Unemployed	Working phone (landline or mobile) Electricity	1	0	0	1	0	0	0	0	Chickens, ducks, or other birds.	1	0	0	0	Multiparous	Second trimester (From 13weeks till 24weeks)	6	Yes	16	2022-11-23	Negative	2021-11-23	No			Came but was not told to retest	Sexual intercourse Injection and blades	1	0	0	1	0	0	Not sharing sharp objects like needles Faithful Use condom	0	1	1	0	0	1	Yes	Yes	During delivery	0	1
22	Rural	Divorced/Separated	No formal education	Unemployed	None of the above	0	0	0	0	0	0	0	1	Does not know	0	0	0	1	Multiparous	Second trimester (From 13weeks till 24weeks)	3	No	22	2022-10-18	Negative	2022-10-18	No			Came late for ANC that day	Sexual intercourse Injection and blades	1	0	0	1	0	0	Faithful Not sharing sharp objects like needles Use condom	0	1	1	0	0	1	Yes	Yes	During delivery During breast feeding	0	1
24	Urban	Married/Cohabiting	Secondary	Self-employed (Casual laborer, peasant famer, petty trade)	Electricity Working phone (landline or mobile) Working television	1	0	1	1	0	0	0	0	Chickens, ducks, or other birds. Cows, goats, sheep, pigs, camels or other large mammals	1	1	0	0	Multiparous	First trimester (From Conception to 12 weeks	4	Yes	12	2022-11-18	Negative	2022-11-18	No			I came but I don't know why	Injection and blades Blood and blood product Sexual intercourse	1	1	0	1	0	0	Faithful Use condom Abstinence Not sharing sharp objects like needles	1	1	1	0	0	1	Yes	Yes	During breast feeding	0	0
30	Rural	Divorced/Separated	No formal education	Unemployed	None of the above	0	0	0	0	0	0	0	1	Chickens, ducks, or other birds.	1	0	0	0	Multiparous	Third trimester (above 24 week)	2	No	28	2022-11-27	Negative	2022-11-27	No			Missed appointments	Sexual intercourse Injection and blades MTCT	1	0	1	1	0	0	Faithful Use condom Not sharing sharp objects like needles	0	1	1	0	0	1	Yes	Yes	During breast feeding	0	0
20	Rural	Single/never married	Primary	Unemployed	None of the above	0	0	0	0	0	0	0	1	Chickens, ducks, or other birds.	1	0	0	0	Multiparous	Third trimester (above 24 week)	2	No	28	2022-11-28	Negative	2022-11-28	No			I was negative on the first visit	Sexual intercourse	1	0	0	0	0	0	Faithful	0	1	0	0	0	0	Yes	Yes	During pregnancy	1	0
18	Urban	Single/never married	Primary	Unemployed	None of the above	0	0	0	0	0	0	0	1	Does not know	0	0	0	1	Uniparous	Third trimester (above 24 week)	4	No	26	2022-11-28	Negative	2022-11-28	No			No evidence of second test	Sexual intercourse Injection and blades	1	0	0	1	0	0	Not sharing sharp objects like needles Abstinence	1	0	0	0	0	1	Yes	Yes	During delivery	0	1
33	Rural	Divorced/Separated	Secondary	Unemployed	Working phone (landline or mobile) Electricity	1	0	0	1	0	0	0	0	Chickens, ducks, or other birds. Cows, goats, sheep, pigs, camels or other large mammals	1	1	0	0	Uniparous	Second trimester (From 13weeks till 24weeks)	3	Yes	24	2022-11-28	Negative	2021-10-29	No			Other tests were done but HIV wasn't done.	Sexual intercourse Blood and blood product MTCT Injection and blades	1	1	1	1	0	0	Abstinence Faithful Use condom Not sharing sharp objects like needles	1	1	1	0	0	1	Yes	Yes	During breast feeding During delivery	0	1
29	Rural	Widowed	Tertiary	Self-employed (Casual laborer, peasant famer, petty trade)	Electricity Working television Working phone (landline or mobile)	1	0	1	1	0	0	0	0	Does not know	0	0	0	1	Multiparous	Third trimester (above 24 week)	4	No	28	2022-11-30	Negative	2023-06-05	No			Don't know	Sexual intercourse Injection and blades	1	0	0	1	0	0	Faithful Not sharing sharp objects like needles	0	1	0	0	0	1	Yes	Yes	During pregnancy During breast feeding	1	0
20	Rural	Single/never married	Secondary	Self-employed (Casual laborer, peasant famer, petty trade)	Electricity Working phone (landline or mobile)	1	0	0	1	0	0	0	0	Chickens, ducks, or other birds.	1	0	0	0	Multiparous	First trimester (From Conception to 12 weeks	3	No	12	2022-10-24	Negative	2022-11-24	No			Missed ANC visit	Sexual intercourse Injection and blades Blood and blood product	1	1	0	1	0	0	Faithful Use condom Not sharing sharp objects like needles	0	1	1	0	0	1	Yes	Yes	During breast feeding During delivery	0	1
20	Urban	Married/Cohabiting	Secondary	Self-employed (Casual laborer, peasant famer, petty trade)	Working phone (landline or mobile)	0	0	0	1	0	0	0	0	Does not know	0	0	0	1	Uniparous	First trimester (From Conception to 12 weeks	6	No	12	2022-08-24	Negative	2022-08-24	No			Didn't know	Sexual intercourse Injection and blades	1	0	0	1	0	0	Faithful Use condom Not sharing sharp objects like needles	0	1	1	0	0	1	Yes	Yes	During breast feeding Others	0	0
18	Rural	Single/never married	Primary	Unemployed	None of the above	0	0	0	0	0	0	0	1	Does not know	0	0	0	1	Uniparous	First trimester (From Conception to 12 weeks	4	No	12	2022-08-24	Negative	2022-08-24	No			I wasn't told	Sexual intercourse Blood and blood product Injection and blades	1	1	0	1	0	0	Faithful Abstinence Use condom Not sharing sharp objects like needles	1	1	1	0	0	1	Yes	Yes	During delivery	0	1
34	Urban	Married/Cohabiting	Secondary	Self-employed (Casual laborer, peasant famer, petty trade)	Electricity Working phone (landline or mobile)	1	0	0	1	0	0	0	0	Does not know	0	0	0	1	Multiparous	First trimester (From Conception to 12 weeks	6	No	8	2022-08-10	Negative	2022-08-10	No			I thought one was enough	Sexual intercourse Blood and blood product Injection and blades	1	1	0	1	0	0	Faithful Not sharing sharp objects like needles	0	1	0	0	0	1	Yes	Yes	During breast feeding	0	0
25	Rural	Widowed	Secondary	Self-employed (Casual laborer, peasant famer, petty trade)	Electricity Working phone (landline or mobile)	1	0	0	1	0	0	0	0	Does not know	0	0	0	1	Uniparous	Second trimester (From 13weeks till 24weeks)	3	No	16	2022-11-28	Negative	2022-11-28	No			Don't know	Sexual intercourse Injection and blades	1	0	0	1	0	0	Faithful Not sharing sharp objects like needles	0	1	0	0	0	1	Yes	Yes	During delivery During breast feeding	0	1
22	Rural	Widowed	Secondary	Self-employed (Casual laborer, peasant famer, petty trade)	Electricity Working phone (landline or mobile)	1	0	0	1	0	0	0	0	Chickens, ducks, or other birds.	1	0	0	0	Multiparous	Second trimester (From 13weeks till 24weeks)	3	No	22	2022-08-24	Negative	2022-08-24	No			Don't know	Sexual intercourse Injection and blades	1	0	0	1	0	0	Faithful Use condom	0	1	1	0	0	0	Yes	No	During delivery	0	1
19	Rural	Single/never married	Primary	Unemployed	None of the above	0	0	0	0	0	0	0	1	Does not know	0	0	0	1	Uniparous	Second trimester (From 13weeks till 24weeks)	6	No	16	2022-09-15	Negative	2022-09-15	No			Was sent for the test but only other tests were done	Sexual intercourse Injection and blades	1	0	0	1	0	0	Faithful	0	1	0	0	0	0	No	Yes	During breast feeding	0	0
35	Rural	Divorced/Separated	Primary	Self-employed (Casual laborer, peasant famer, petty trade)	Electricity Working television Working phone (landline or mobile) Working radio	1	1	1	1	0	0	0	0	Does not know	0	0	0	1	Multiparous	First trimester (From Conception to 12 weeks	4	No	8	2022-08-24	Negative	2022-08-24	No			Don't know	Sexual intercourse Injection and blades	1	0	0	1	0	0	Faithful Not sharing sharp objects like needles	0	1	0	0	0	1	Yes	Yes	During breast feeding During pregnancy	1	0
17	Rural	Single/never married	Primary	Unemployed	None of the above	0	0	0	0	0	0	0	1	Does not know	0	0	0	1	Uniparous	Second trimester (From 13weeks till 24weeks)	4	No	16	2022-09-15	Negative	2022-09-15	No			Don't know	Sexual intercourse Injection and blades	1	0	0	1	0	0	Not sharing sharp objects like needles Faithful	0	1	0	0	0	1	Yes	Yes	During delivery During breast feeding	0	1
21	Rural	Married/Cohabiting	Secondary	Self-employed (Casual laborer, peasant famer, petty trade)	Working phone (landline or mobile)	0	0	0	1	0	0	0	0	Chickens, ducks, or other birds.	1	0	0	0	Uniparous	Second trimester (From 13weeks till 24weeks)	3	No	22	2022-11-16	Negative	2022-11-16	No			Wasn't told to do so	Sexual intercourse Injection and blades	1	0	0	1	0	0	Not sharing sharp objects like needles Faithful Use condom	0	1	1	0	0	1	Yes	Yes	During pregnancy During delivery During breast feeding	1	1
30	Urban	Married/Cohabiting	Secondary	Self-employed (Casual laborer, peasant famer, petty trade)	Electricity Working phone (landline or mobile)	1	0	0	1	0	0	0	0	Does not know	0	0	0	1	Multiparous	Second trimester (From 13weeks till 24weeks)	3	No	20	2022-11-17	Negative	2022-11-17	No			No reason given	Sexual intercourse Injection and blades Blood and blood product	1	1	0	1	0	0	Faithful Use condom Not sharing sharp objects like needles	0	1	1	0	0	1	Yes	Yes	During pregnancy During breast feeding	1	0
26	Urban	Married/Cohabiting	Secondary	Employed (by someone or an organization)	Electricity Working phone (landline or mobile) Working television	1	0	1	1	0	0	0	0	Does not know	0	0	0	1	Uniparous	First trimester (From Conception to 12 weeks	3	No	12	2022-11-17	Negative	2022-11-17	No			Missed some appointments	Sexual intercourse Injection and blades	1	0	0	1	0	0	Faithful	0	1	0	0	0	0	Yes	Yes	During delivery During breast feeding	0	1
25	Urban	Married/Cohabiting	Secondary	Self-employed (Casual laborer, peasant famer, petty trade)	Electricity Working phone (landline or mobile)	1	0	0	1	0	0	0	0	Chickens, ducks, or other birds.	1	0	0	0	Multiparous	Third trimester (above 24 week)	3	No	26	2022-10-17	Negative	2022-10-17	No			Not sure	Sexual intercourse Injection and blades Blood and blood product	1	1	0	1	0	0	Abstinence Faithful Use condom	1	1	1	0	0	0	Yes	Yes	During delivery	0	1
27	Urban	Married/Cohabiting	Primary	Unemployed	Electricity Working phone (landline or mobile)	1	0	0	1	0	0	0	0	Does not know	0	0	0	1	Multiparous	Second trimester (From 13weeks till 24weeks)	3	No	20	2022-12-22	Negative	2022-12-22	No			Thought one test was enough	Sexual intercourse Blood and blood product MTCT	1	1	1	0	0	0	Faithful Not sharing sharp objects like needles	0	1	0	0	0	1	Yes	Yes	During delivery During breast feeding	0	1
24	Rural	Single/never married	Secondary	Self-employed (Casual laborer, peasant famer, petty trade)	Working phone (landline or mobile)	0	0	0	1	0	0	0	0	Does not know	0	0	0	1	Multiparous	First trimester (From Conception to 12 weeks	6	No	12	2022-08-22	Negative	2022-08-22	No			It wasn't offered	Sexual intercourse	1	0	0	0	0	0	Abstinence Faithful Use condom	1	1	1	0	0	0	Yes	Yes	During breast feeding	0	0
21	Rural	Married/Cohabiting	Secondary	Unemployed	None of the above	0	0	0	0	0	0	0	1	Chickens, ducks, or other birds.	1	0	0	0	Uniparous	Second trimester (From 13weeks till 24weeks)	4	No	8	2022-11-22	Negative	2022-11-22	Yes	2022-11-22	Negative		Sexual intercourse Injection and blades	1	0	0	1	0	0	Faithful Not sharing sharp objects like needles	0	1	0	0	0	1	Yes	Yes	During delivery During breast feeding	0	1
[truncated: 75 more columns]
